# Supplementary material for: The Candida glabrata Upc2A transcription factor is a global regulator of antifungal drug resistance pathways
Source: PLoS Genet. 2021 Sep 30;17(9):e1009582. doi: 10.1371/journal.pgen.1009582 (PMC8509923; doi:10.1371/journal.pgen.1009582)
Supplement: S1 Table — The 3 main categories of genes enriched from Fig 2A were analyzed for GO term enrichment using FungiFun < https://elbe.hki-jena.de/fungifun/fungifun.php> and default settings. A. GO terms enriched in genes bound only in wild-type cells challenged with fluconazole. B. GO terms from genes bound by Upc2A under all conditions. C. GO terms from genes bound by Upc2A under induced conditions. (XLSX) [file pgen.1009582.s001.xlsx]

## Sheet: Table 1A
Promoters enriched only in wild-type cells in the presence of fluconazole (WTF)
Gene ID			Protein name	GO ID	GO name	GO namespace	Evidence code	Exact p-value	Adjusted p-value
CAGL0A00979g	0	RPL38	Ortholog(s) have cytosol localization	GO:0006412	translation	BP	IEA	2.650047e-9	3.83727e-06
CAGL0A01540g	0	RPL30	Ortholog(s) have pre-mRNA 5'-splice site binding, structural constituent of ribosome activity, role in negative regulation of mRNA splicing, via spliceosome, rRNA processing and cytosol localization	GO:0006412	translation	BP	IEA	2.650047e-9	3.83727e-06
CAGL0B01203g	0	RPL37A	Ortholog(s) have cytosol localization	GO:0006412	translation	BP	IEA	2.650047e-9	3.83727e-06
CAGL0D00858g	0	RPS29B	Ortholog(s) have structural constituent of ribosome activity and cytosolic small ribosomal subunit, nucleus localization	GO:0006412	translation	BP	IEA	2.650047e-9	3.83727e-06
CAGL0E01991g	0	RPS19A	Ortholog(s) have structural constituent of ribosome activity, role in rRNA export from nucleus, ribosomal small subunit biogenesis and cytosolic small ribosomal subunit, nucleus localization	GO:0006412	translation	BP	IEA	2.650047e-9	3.83727e-06
CAGL0F01045g	0	RPS15	Ortholog(s) have role in rRNA export from nucleus and nucleolus localization	GO:0006412	translation	BP	IEA	2.650047e-9	3.83727e-06
CAGL0F02937g	0	RPL12B	Ortholog(s) have role in ribosomal large subunit assembly and cytosol, nucleolus localization	GO:0006412	translation	BP	IEA	2.650047e-9	3.83727e-06
CAGL0F09031g	0	RPS4B	Ortholog(s) have structural constituent of ribosome activity and 90S preribosome, cytosolic small ribosomal subunit localization	GO:0006412	translation	BP	IEA	2.650047e-9	3.83727e-06
CAGL0G02475g	0	RPL40B	Ortholog(s) have role in protein ubiquitination, ribosome biogenesis and cytosol, mitochondrion, nucleolus localization	GO:0006412	translation	BP	IEA	2.650047e-9	3.83727e-06
CAGL0G03575g	0	RPL23B	Has domain(s) with predicted structural constituent of ribosome activity, role in translation and ribosome localization; evidence for a extended second exon by 2 amino acids	GO:0006412	translation	BP	IEA	2.650047e-9	3.83727e-06
CAGL0G05940g	0	RPL42B	Ortholog(s) have cytosol localization	GO:0006412	translation	BP	IEA	2.650047e-9	3.83727e-06
CAGL0G06490g	0	RPS7B	Ortholog(s) have role in ribosome biogenesis and 90S preribosome, cell surface, cytosol, nucleolus, small-subunit processome localization	GO:0006412	translation	BP	IEA	2.650047e-9	3.83727e-06
CAGL0G07227g	0	RPS18B	Ortholog(s) have role in endonucleolytic cleavage in ITS1 to separate SSU-rRNA from 5.8S rRNA and LSU-rRNA from tricistronic rRNA transcript (SSU-rRNA, 5.8S rRNA, LSU-rRNA), rRNA export from nucleus	GO:0006412	translation	BP	IEA	2.650047e-9	3.83727e-06
CAGL0G09713g	0	RPS30B	Ortholog(s) have cytosol, nucleus localization	GO:0006412	translation	BP	IEA	2.650047e-9	3.83727e-06
CAGL0I00792g	0	RPS16A	Ortholog(s) have role in maturation of SSU-rRNA from tricistronic rRNA transcript (SSU-rRNA, 5.8S rRNA, LSU-rRNA) and 90S preribosome, cytosol localization	GO:0006412	translation	BP	IEA	2.650047e-9	3.83727e-06
CAGL0J03234g	0	RPS24A	Ortholog(s) have role in maturation of SSU-rRNA from tricistronic rRNA transcript (SSU-rRNA, 5.8S rRNA, LSU-rRNA) and cytosol, nucleolus localization	GO:0006412	translation	BP	IEA	2.650047e-9	3.83727e-06
CAGL0J09086g	0	RPL35B	Ortholog(s) have role in maturation of LSU-rRNA from tricistronic rRNA transcript (SSU-rRNA, 5.8S rRNA, LSU-rRNA) and cytosol, nucleolus, preribosome, large subunit precursor localization	GO:0006412	translation	BP	IEA	2.650047e-9	3.83727e-06
CAGL0K02123g	0	RPS26B	Ortholog(s) have role in rRNA export from nucleus and cytosol localization	GO:0006412	translation	BP	IEA	2.650047e-9	3.83727e-06
CAGL0K03135g	0	RPS20	Ortholog(s) have role in maturation of SSU-rRNA from tricistronic rRNA transcript (SSU-rRNA, 5.8S rRNA, LSU-rRNA) and cytosolic small ribosomal subunit localization	GO:0006412	translation	BP	IEA	2.650047e-9	3.83727e-06
CAGL0K06149g	0	RPS17B	Ortholog(s) have role in ribosomal small subunit assembly and cytosol localization	GO:0006412	translation	BP	IEA	2.650047e-9	3.83727e-06
CAGL0K06567g	0	RPL27B	Ortholog(s) have cytosol, nucleus, small-subunit processome localization	GO:0006412	translation	BP	IEA	2.650047e-9	3.83727e-06
CAGL0K07414g	0	RPL20A	Ortholog(s) have cell surface, cytosol, nucleolus localization	GO:0006412	translation	BP	IEA	2.650047e-9	3.83727e-06
CAGL0K11748g	RPS11B	RPS11A	Protein component of the small (40S) ribosomal subunit; expression upregulated in biofilm vs planktonic cell culture	GO:0006412	translation	BP	IEA	2.650047e-9	3.83727e-06
CAGL0L00451g	0	MRPS17	Ortholog(s) have structural constituent of ribosome activity and mitochondrial small ribosomal subunit localization	GO:0006412	translation	BP	IEA	2.650047e-9	3.83727e-06
CAGL0L04840g	0	RPS23A	Ortholog(s) have structural constituent of ribosome activity and role in maturation of SSU-rRNA from tricistronic rRNA transcript (SSU-rRNA, 5.8S rRNA, LSU-rRNA), regulation of translational fidelity	GO:0006412	translation	BP	IEA	2.650047e-9	3.83727e-06
CAGL0L06886g	0	RPL13A	Ortholog(s) have cytosol localization	GO:0006412	translation	BP	IEA	2.650047e-9	3.83727e-06
CAGL0L08110g	0	0	Has domain(s) with predicted structural constituent of ribosome activity, role in translation and ribosome localization	GO:0006412	translation	BP	IEA	2.650047e-9	3.83727e-06
CAGL0L08114g	0	0	Ortholog(s) have structural constituent of ribosome activity and cytosolic small ribosomal subunit, nucleus localization	GO:0006412	translation	BP	IEA	2.650047e-9	3.83727e-06
CAGL0M06303g	0	RPS6B	Ortholog(s) have cytosol localization	GO:0006412	translation	BP	IEA	2.650047e-9	3.83727e-06
CAGL0M06523g	0	RPL21A	Ortholog(s) have cytosol localization	GO:0006412	translation	BP	IEA	2.650047e-9	3.83727e-06
CAGL0M10241g	0	RPL14A	Ortholog(s) have RNA binding activity and cytosol, nucleus localization	GO:0006412	translation	BP	IEA	2.650047e-9	3.83727e-06
CAGL0M12408g	0	RPL34B	Ortholog(s) have cytosol, nucleolus localization	GO:0006412	translation	BP	IEA	2.650047e-9	3.83727e-06
CAGL0A00979g	0	RPL38	Ortholog(s) have cytosol localization	GO:0003735	structural constituent of ribosome	MF	IEA	1.296136e-8	9.38403e-06
CAGL0A01540g	0	RPL30	Ortholog(s) have pre-mRNA 5'-splice site binding, structural constituent of ribosome activity, role in negative regulation of mRNA splicing, via spliceosome, rRNA processing and cytosol localization	GO:0003735	structural constituent of ribosome	MF	IEA	1.296136e-8	9.38403e-06
CAGL0B01203g	0	RPL37A	Ortholog(s) have cytosol localization	GO:0003735	structural constituent of ribosome	MF	IEA	1.296136e-8	9.38403e-06
CAGL0D00858g	0	RPS29B	Ortholog(s) have structural constituent of ribosome activity and cytosolic small ribosomal subunit, nucleus localization	GO:0003735	structural constituent of ribosome	MF	IEA	1.296136e-8	9.38403e-06
CAGL0D05214g	0	RPL29	Ortholog(s) have structural constituent of ribosome activity, role in cytoplasmic translation and cytosolic large ribosomal subunit, nucleolus localization	GO:0003735	structural constituent of ribosome	MF	IEA	1.296136e-8	9.38403e-06
CAGL0E01991g	0	RPS19A	Ortholog(s) have structural constituent of ribosome activity, role in rRNA export from nucleus, ribosomal small subunit biogenesis and cytosolic small ribosomal subunit, nucleus localization	GO:0003735	structural constituent of ribosome	MF	IEA	1.296136e-8	9.38403e-06
CAGL0E04994g	0	RPL9A	Ortholog(s) have structural constituent of ribosome activity, role in cytoplasmic translation and cytosolic large ribosomal subunit localization	GO:0003735	structural constituent of ribosome	MF	IEA	1.296136e-8	9.38403e-06
CAGL0F01045g	0	RPS15	Ortholog(s) have role in rRNA export from nucleus and nucleolus localization	GO:0003735	structural constituent of ribosome	MF	IEA	1.296136e-8	9.38403e-06
CAGL0F02695g	0	MRP20	Ortholog(s) have structural constituent of ribosome activity, role in mitochondrial translation and mitochondrial large ribosomal subunit localization	GO:0003735	structural constituent of ribosome	MF	IEA	1.296136e-8	9.38403e-06
CAGL0F02937g	0	RPL12B	Ortholog(s) have role in ribosomal large subunit assembly and cytosol, nucleolus localization	GO:0003735	structural constituent of ribosome	MF	IEA	1.296136e-8	9.38403e-06
CAGL0F09031g	0	RPS4B	Ortholog(s) have structural constituent of ribosome activity and 90S preribosome, cytosolic small ribosomal subunit localization	GO:0003735	structural constituent of ribosome	MF	IEA	1.296136e-8	9.38403e-06
CAGL0G01078g	0	RPL26A	Ortholog(s) have RNA binding, structural constituent of ribosome activity, role in cytoplasmic translation and cytosolic large ribosomal subunit, nucleolus localization	GO:0003735	structural constituent of ribosome	MF	IEA	1.296136e-8	9.38403e-06
CAGL0G02475g	0	RPL40B	Ortholog(s) have role in protein ubiquitination, ribosome biogenesis and cytosol, mitochondrion, nucleolus localization	GO:0003735	structural constituent of ribosome	MF	IEA	1.296136e-8	9.38403e-06
CAGL0G03575g	0	RPL23B	Has domain(s) with predicted structural constituent of ribosome activity, role in translation and ribosome localization; evidence for a extended second exon by 2 amino acids	GO:0003735	structural constituent of ribosome	MF	IEA	1.296136e-8	9.38403e-06
CAGL0G05940g	0	RPL42B	Ortholog(s) have cytosol localization	GO:0003735	structural constituent of ribosome	MF	IEA	1.296136e-8	9.38403e-06
CAGL0G06490g	0	RPS7B	Ortholog(s) have role in ribosome biogenesis and 90S preribosome, cell surface, cytosol, nucleolus, small-subunit processome localization	GO:0003735	structural constituent of ribosome	MF	IEA	1.296136e-8	9.38403e-06
CAGL0G07227g	0	RPS18B	Ortholog(s) have role in endonucleolytic cleavage in ITS1 to separate SSU-rRNA from 5.8S rRNA and LSU-rRNA from tricistronic rRNA transcript (SSU-rRNA, 5.8S rRNA, LSU-rRNA), rRNA export from nucleus	GO:0003735	structural constituent of ribosome	MF	IEA	1.296136e-8	9.38403e-06
CAGL0G09713g	0	RPS30B	Ortholog(s) have cytosol, nucleus localization	GO:0003735	structural constituent of ribosome	MF	IEA	1.296136e-8	9.38403e-06
CAGL0I00792g	0	RPS16A	Ortholog(s) have role in maturation of SSU-rRNA from tricistronic rRNA transcript (SSU-rRNA, 5.8S rRNA, LSU-rRNA) and 90S preribosome, cytosol localization	GO:0003735	structural constituent of ribosome	MF	IEA	1.296136e-8	9.38403e-06
CAGL0J00165g	0	RPS25A	Ortholog(s) have structural constituent of ribosome activity and cytosolic small ribosomal subunit localization	GO:0003735	structural constituent of ribosome	MF	IEA	1.296136e-8	9.38403e-06
CAGL0J03234g	0	RPS24A	Ortholog(s) have role in maturation of SSU-rRNA from tricistronic rRNA transcript (SSU-rRNA, 5.8S rRNA, LSU-rRNA) and cytosol, nucleolus localization	GO:0003735	structural constituent of ribosome	MF	IEA	1.296136e-8	9.38403e-06
CAGL0J09086g	0	RPL35B	Ortholog(s) have role in maturation of LSU-rRNA from tricistronic rRNA transcript (SSU-rRNA, 5.8S rRNA, LSU-rRNA) and cytosol, nucleolus, preribosome, large subunit precursor localization	GO:0003735	structural constituent of ribosome	MF	IEA	1.296136e-8	9.38403e-06
CAGL0J11858g	RML2	RML2	Ortholog(s) have role in fatty acid metabolic process	GO:0003735	structural constituent of ribosome	MF	IEA	1.296136e-8	9.38403e-06
CAGL0K02123g	0	RPS26B	Ortholog(s) have role in rRNA export from nucleus and cytosol localization	GO:0003735	structural constituent of ribosome	MF	IEA	1.296136e-8	9.38403e-06
CAGL0K03135g	0	RPS20	Ortholog(s) have role in maturation of SSU-rRNA from tricistronic rRNA transcript (SSU-rRNA, 5.8S rRNA, LSU-rRNA) and cytosolic small ribosomal subunit localization	GO:0003735	structural constituent of ribosome	MF	IEA	1.296136e-8	9.38403e-06
CAGL0K06149g	0	RPS17B	Ortholog(s) have role in ribosomal small subunit assembly and cytosol localization	GO:0003735	structural constituent of ribosome	MF	IEA	1.296136e-8	9.38403e-06
CAGL0K06567g	0	RPL27B	Ortholog(s) have cytosol, nucleus, small-subunit processome localization	GO:0003735	structural constituent of ribosome	MF	IEA	1.296136e-8	9.38403e-06
CAGL0K07414g	0	RPL20A	Ortholog(s) have cell surface, cytosol, nucleolus localization	GO:0003735	structural constituent of ribosome	MF	IEA	1.296136e-8	9.38403e-06
CAGL0K11748g	RPS11B	RPS11A	Protein component of the small (40S) ribosomal subunit; expression upregulated in biofilm vs planktonic cell culture	GO:0003735	structural constituent of ribosome	MF	IEA	1.296136e-8	9.38403e-06
CAGL0L00451g	0	MRPS17	Ortholog(s) have structural constituent of ribosome activity and mitochondrial small ribosomal subunit localization	GO:0003735	structural constituent of ribosome	MF	IEA	1.296136e-8	9.38403e-06
CAGL0L04840g	0	RPS23A	Ortholog(s) have structural constituent of ribosome activity and role in maturation of SSU-rRNA from tricistronic rRNA transcript (SSU-rRNA, 5.8S rRNA, LSU-rRNA), regulation of translational fidelity	GO:0003735	structural constituent of ribosome	MF	IEA	1.296136e-8	9.38403e-06
CAGL0L06886g	0	RPL13A	Ortholog(s) have cytosol localization	GO:0003735	structural constituent of ribosome	MF	IEA	1.296136e-8	9.38403e-06
CAGL0L08110g	0	0	Has domain(s) with predicted structural constituent of ribosome activity, role in translation and ribosome localization	GO:0003735	structural constituent of ribosome	MF	IEA	1.296136e-8	9.38403e-06
CAGL0L08114g	0	0	Ortholog(s) have structural constituent of ribosome activity and cytosolic small ribosomal subunit, nucleus localization	GO:0003735	structural constituent of ribosome	MF	IEA	1.296136e-8	9.38403e-06
CAGL0L11462g	0	RPL6A	Ortholog(s) have RNA binding, structural constituent of ribosome activity, role in cytoplasmic translation, ribosomal large subunit assembly and cytosolic large ribosomal subunit, nucleolus localization	GO:0003735	structural constituent of ribosome	MF	IEA	1.296136e-8	9.38403e-06
CAGL0M02497g	0	RPL33A	Ortholog(s) have structural constituent of ribosome activity, role in cytoplasmic translation and cytosolic large ribosomal subunit localization	GO:0003735	structural constituent of ribosome	MF	IEA	1.296136e-8	9.38403e-06
CAGL0M02849g	0	0	Ribosomal protein S2	GO:0003735	structural constituent of ribosome	MF	IEA	1.296136e-8	9.38403e-06
CAGL0M06303g	0	RPS6B	Ortholog(s) have cytosol localization	GO:0003735	structural constituent of ribosome	MF	IEA	1.296136e-8	9.38403e-06
CAGL0M06523g	0	RPL21A	Ortholog(s) have cytosol localization	GO:0003735	structural constituent of ribosome	MF	IEA	1.296136e-8	9.38403e-06
CAGL0M10241g	0	RPL14A	Ortholog(s) have RNA binding activity and cytosol, nucleus localization	GO:0003735	structural constituent of ribosome	MF	IEA	1.296136e-8	9.38403e-06
CAGL0M12408g	0	RPL34B	Ortholog(s) have cytosol, nucleolus localization	GO:0003735	structural constituent of ribosome	MF	IEA	1.296136e-8	9.38403e-06
CAGL0A00979g	0	RPL38	Ortholog(s) have cytosol localization	GO:0022625	cytosolic large ribosomal subunit	CC	IEA	1.263488e-7	6.09844e-05
CAGL0A01562g	0	RPL24A	Ortholog(s) have RNA binding activity	GO:0022625	cytosolic large ribosomal subunit	CC	IEA	1.263488e-7	6.09844e-05
CAGL0B01203g	0	RPL37A	Ortholog(s) have cytosol localization	GO:0022625	cytosolic large ribosomal subunit	CC	IEA	1.263488e-7	6.09844e-05
CAGL0D05214g	0	RPL29	Ortholog(s) have structural constituent of ribosome activity, role in cytoplasmic translation and cytosolic large ribosomal subunit, nucleolus localization	GO:0022625	cytosolic large ribosomal subunit	CC	IEA	1.263488e-7	6.09844e-05
CAGL0E04994g	0	RPL9A	Ortholog(s) have structural constituent of ribosome activity, role in cytoplasmic translation and cytosolic large ribosomal subunit localization	GO:0022625	cytosolic large ribosomal subunit	CC	IEA	1.263488e-7	6.09844e-05
CAGL0F02937g	0	RPL12B	Ortholog(s) have role in ribosomal large subunit assembly and cytosol, nucleolus localization	GO:0022625	cytosolic large ribosomal subunit	CC	IEA	1.263488e-7	6.09844e-05
CAGL0G01078g	0	RPL26A	Ortholog(s) have RNA binding, structural constituent of ribosome activity, role in cytoplasmic translation and cytosolic large ribosomal subunit, nucleolus localization	GO:0022625	cytosolic large ribosomal subunit	CC	IEA	1.263488e-7	6.09844e-05
CAGL0G03575g	0	RPL23B	Has domain(s) with predicted structural constituent of ribosome activity, role in translation and ribosome localization; evidence for a extended second exon by 2 amino acids	GO:0022625	cytosolic large ribosomal subunit	CC	IEA	1.263488e-7	6.09844e-05
CAGL0G05940g	0	RPL42B	Ortholog(s) have cytosol localization	GO:0022625	cytosolic large ribosomal subunit	CC	IEA	1.263488e-7	6.09844e-05
CAGL0H04521g	0	RPL32	Ortholog(s) have structural constituent of ribosome activity, role in translation and cytosolic large ribosomal subunit, nucleus localization	GO:0022625	cytosolic large ribosomal subunit	CC	IEA	1.263488e-7	6.09844e-05
CAGL0J09086g	0	RPL35B	Ortholog(s) have role in maturation of LSU-rRNA from tricistronic rRNA transcript (SSU-rRNA, 5.8S rRNA, LSU-rRNA) and cytosol, nucleolus, preribosome, large subunit precursor localization	GO:0022625	cytosolic large ribosomal subunit	CC	IEA	1.263488e-7	6.09844e-05
CAGL0K06567g	0	RPL27B	Ortholog(s) have cytosol, nucleus, small-subunit processome localization	GO:0022625	cytosolic large ribosomal subunit	CC	IEA	1.263488e-7	6.09844e-05
CAGL0K07414g	0	RPL20A	Ortholog(s) have cell surface, cytosol, nucleolus localization	GO:0022625	cytosolic large ribosomal subunit	CC	IEA	1.263488e-7	6.09844e-05
CAGL0L06886g	0	RPL13A	Ortholog(s) have cytosol localization	GO:0022625	cytosolic large ribosomal subunit	CC	IEA	1.263488e-7	6.09844e-05
CAGL0L08110g	0	0	Has domain(s) with predicted structural constituent of ribosome activity, role in translation and ribosome localization	GO:0022625	cytosolic large ribosomal subunit	CC	IEA	1.263488e-7	6.09844e-05
CAGL0L11462g	0	RPL6A	Ortholog(s) have RNA binding, structural constituent of ribosome activity, role in cytoplasmic translation, ribosomal large subunit assembly and cytosolic large ribosomal subunit, nucleolus localization	GO:0022625	cytosolic large ribosomal subunit	CC	IEA	1.263488e-7	6.09844e-05
CAGL0M02497g	0	RPL33A	Ortholog(s) have structural constituent of ribosome activity, role in cytoplasmic translation and cytosolic large ribosomal subunit localization	GO:0022625	cytosolic large ribosomal subunit	CC	IEA	1.263488e-7	6.09844e-05
CAGL0M06523g	0	RPL21A	Ortholog(s) have cytosol localization	GO:0022625	cytosolic large ribosomal subunit	CC	IEA	1.263488e-7	6.09844e-05
CAGL0M10241g	0	RPL14A	Ortholog(s) have RNA binding activity and cytosol, nucleus localization	GO:0022625	cytosolic large ribosomal subunit	CC	IEA	1.263488e-7	6.09844e-05
CAGL0M12408g	0	RPL34B	Ortholog(s) have cytosol, nucleolus localization	GO:0022625	cytosolic large ribosomal subunit	CC	IEA	1.263488e-7	6.09844e-05

## Sheet: Table 1B
Promoters enriched under all conditions
Gene ID	Gene Name	Sc Homologue	Protein name	GO ID	GO name	GO namespace	Evidence code	Exact p-value	Adjusted p-value
CAGL0A00495g	PMA1	PMA1	Putative plasma membrane proton pump with a predicted role in pH homeostasis	GO:0005886	plasma membrane	CC	IEA	4.47947e-12	3.610453e-9
CAGL0A01199g	DIP5	DIP5	Putative dicarboxylic amino acid permease	GO:0005886	plasma membrane	CC	IEA	4.47947e-12	3.610453e-9
CAGL0A01782g	HXT4	HXT4	Ortholog(s) have glucose transmembrane transporter activity, pentose transmembrane transporter activity and plasma membrane localization	GO:0005886	plasma membrane	CC	IEA	4.47947e-12	3.610453e-9
CAGL0D04708g	0	CTR1	Ortholog(s) have copper uptake transmembrane transporter activity, role in copper ion import, high-affinity iron ion transport and cytoplasm, nucleus, plasma membrane localization	GO:0005886	plasma membrane	CC	IEA	4.47947e-12	3.610453e-9
CAGL0D05566g	0	YEH1	Ortholog(s) have sterol esterase activity, role in cell wall mannoprotein biosynthetic process, sterol metabolic process and integral to membrane, plasma membrane localization	GO:0005886	plasma membrane	CC	IEA	4.47947e-12	3.610453e-9
CAGL0D06512g	0	0	Putative membrane bound guanine nucleotide exchange factor; gene is upregulated in azole-resistant strain	GO:0005886	plasma membrane	CC	IEA	4.47947e-12	3.610453e-9
CAGL0E03113g	0	RSR1	Ortholog(s) have GTPase activity, signal transducer activity	GO:0005886	plasma membrane	CC	IEA	4.47947e-12	3.610453e-9
CAGL0E04092g	SIT1	ARN1	Putative siderophore-iron transporter with 14 transmembrane domains; required for iron-dependent survival in macrophages; mRNA levels elevated under iron deficiency conditions; plasma membrane localized	GO:0005886	plasma membrane	CC	IDA	4.47947e-12	3.610453e-9
CAGL0F02387g	PHO87	PHO90	Ortholog(s) have phosphate ion transmembrane transporter activity and role in phosphate ion transport	GO:0005886	plasma membrane	CC	IEA	4.47947e-12	3.610453e-9
CAGL0F03003g	0	HKR1	Ortholog(s) have osmosensor activity and role in (1->3)-beta-D-glucan biosynthetic process, cellular bud site selection, fungal-type cell wall organization, hyperosmotic response, osmosensory signaling pathway via Sho1 osmosensor	GO:0005886	plasma membrane	CC	IEA	4.47947e-12	3.610453e-9
CAGL0F04499g	0	FUI1	Ortholog(s) have uridine transmembrane transporter activity, role in transmembrane transport, uridine transport and plasma membrane localization	GO:0005886	plasma membrane	CC	IEA	4.47947e-12	3.610453e-9
CAGL0F05115g	0	INA1	Ortholog of S. cerevisiae : YLR413W	GO:0005886	plasma membrane	CC	IEA	4.47947e-12	3.610453e-9
CAGL0G00242g	YOR1	YOR1	Putative ABC transporter involved in multidrug efflux; gene is upregulated in azole-resistant strain	GO:0005886	plasma membrane	CC	IEA	4.47947e-12	3.610453e-9
CAGL0G00286g	GAS1	0	Putative glycoside hydrolase of the Gas/Phr family; predicted GPI-anchor	GO:0005886	plasma membrane	CC	IGI	4.47947e-12	3.610453e-9
CAGL0G08558g	0	RHO3	Ortholog(s) have GTP binding, GTPase activity	GO:0005886	plasma membrane	CC	IEA	4.47947e-12	3.610453e-9
CAGL0G09383g	TDH3	TDH3	Putative glyceraldehyde-3-phosphate dehydrogenase; increased protein abundance in azole resistant strain; expression upregulated in biofilm vs planktonic cell culture	GO:0005886	plasma membrane	CC	IEA	4.47947e-12	3.610453e-9
CAGL0I04862g	SNQ2	0	Predicted plasma membrane ATP-binding cassette (ABC) transporter, putative transporter involved in multidrug resistance; involved in Pdr1p-mediated azole resistance	GO:0005886	plasma membrane	CC	IGI, ISA	4.47947e-12	3.610453e-9
CAGL0I06160g	PIR4	CIS3	Pir protein family member, predicted GPI-anchor	GO:0005886	plasma membrane	CC	IEA	4.47947e-12	3.610453e-9
CAGL0I07843g	ADH1	ADH1	Putative alcohol dehydrogenase isoenzyme III; increased protein abundance in azole resistant strain	GO:0005886	plasma membrane	CC	IEA	4.47947e-12	3.610453e-9
CAGL0I09702g	0	MCH5	Ortholog(s) have riboflavin transporter activity, role in riboflavin transport and plasma membrane localization	GO:0005886	plasma membrane	CC	IEA	4.47947e-12	3.610453e-9
CAGL0I10725g	0	YGR122W	Ortholog(s) have role in negative regulation of transcription from RNA polymerase II promoter, nuclear-transcribed mRNA catabolic process, non-stop decay and cytoplasm, nucleus, plasma membrane localization	GO:0005886	plasma membrane	CC	IEA	4.47947e-12	3.610453e-9
CAGL0J04202g	HSP12	HSP12	Heat shock protein; gene is upregulated in azole-resistant strain; expression upregulated in biofilm vs planktonic cell culture	GO:0005886	plasma membrane	CC	IEA	4.47947e-12	3.610453e-9
CAGL0J08184g	0	ALP1	Ortholog(s) have arginine transmembrane transporter activity, role in arginine transport, transmembrane transport and membrane raft, mitochondrion, plasma membrane localization	GO:0005886	plasma membrane	CC	IEA	4.47947e-12	3.610453e-9
CAGL0J09944g	AQR1	AQR1	Plasma membrane drug:H+ antiporter involved in resistance to drugs and acetic acid	GO:0005886	plasma membrane	CC	IDA	4.47947e-12	3.610453e-9
CAGL0K05995g	0	LCB5	Putative sphingoid long-chain base kinase; gene is upregulated in azole-resistant strain	GO:0005886	plasma membrane	CC	IEA	4.47947e-12	3.610453e-9
CAGL0K07293g	0	FAA4	Ortholog(s) have long-chain fatty acid-CoA ligase activity and role in long-chain fatty acid transport, long-chain fatty-acyl-CoA metabolic process	GO:0005886	plasma membrane	CC	IEA	4.47947e-12	3.610453e-9
CAGL0K08316g	RHO4	RHO4	Ortholog(s) have GTPase activity and role in GTP catabolic process, cytokinetic cell separation, maintenance of cell polarity, positive regulation of formin-nucleated actin cable assembly	GO:0005886	plasma membrane	CC	IEA	4.47947e-12	3.610453e-9
CAGL0K09350g	0	SIP2	Ortholog(s) have AMP-activated protein kinase activity	GO:0005886	plasma membrane	CC	IEA	4.47947e-12	3.610453e-9
CAGL0K11880g	0	MRH1	Ortholog(s) have mitochondrion, plasma membrane localization	GO:0005886	plasma membrane	CC	IEA	4.47947e-12	3.610453e-9
CAGL0K12034g	ENA1	ENA1	Na(+)-ATPase with broad substrate specificity; plays a role in sodium detoxification; highly upregulated by increased osmotic pressure or sodium concentration	GO:0005886	plasma membrane	CC	IDA	4.47947e-12	3.610453e-9
CAGL0L04378g	0	PNS1	Ortholog(s) have plasma membrane localization	GO:0005886	plasma membrane	CC	IEA	4.47947e-12	3.610453e-9
CAGL0L07722g	PGK1	PGK1	Putative 3-phosphoglycerate kinase; protein differentially expressed in azole resistant strain; protein abundance increased in ace2 mutant cells	GO:0005886	plasma membrane	CC	IEA	4.47947e-12	3.610453e-9
CAGL0L10043g	0	STD1	Ortholog(s) have protein kinase activator activity	GO:0005886	plasma membrane	CC	IEA	4.47947e-12	3.610453e-9
CAGL0L10142g	RSB1	RSB1	Putative sphingolipid flippase; gene is upregulated in azole-resistant strain	GO:0005886	plasma membrane	CC	IEA	4.47947e-12	3.610453e-9
CAGL0L10912g	0	TPO4	Ortholog(s) have spermidine transmembrane transporter activity, spermine transmembrane transporter activity, role in spermidine transport, spermine transport and fungal-type vacuole membrane, plasma membrane localization	GO:0005886	plasma membrane	CC	IEA	4.47947e-12	3.610453e-9
CAGL0M00154g	CYN1	0	Plasma membrane high affinity cystine specific transporter; present only in pathogenic yeasts; confers the ability to utilize cystine as a sulfur source	GO:0005886	plasma membrane	CC	IDA	4.47947e-12	3.610453e-9
CAGL0M01760g	CDR1	0	Multidrug transporter of ATP-binding cassette (ABC) superfamily, involved in resistance to azoles; expression regulated by Pdr1p; increased abundance in azole resistant strains; expression increased by loss of the mitochondrial genome	GO:0005886	plasma membrane	CC	ISA	4.47947e-12	3.610453e-9
CAGL0M03311g	0	GTT3	Ortholog(s) have plasma membrane localization	GO:0005886	plasma membrane	CC	IEA	4.47947e-12	3.610453e-9
CAGL0M07293g	0	0	Putative ABC transporter of weak organic acids; gene is downregulated in azole-resistant strain	GO:0005886	plasma membrane	CC	IEA	4.47947e-12	3.610453e-9
CAGL0A00495g	PMA1	PMA1	Putative plasma membrane proton pump with a predicted role in pH homeostasis	GO:0016021	integral component of membrane	CC	IEA	3.1266e-9	1.26002e-06
CAGL0A01199g	DIP5	DIP5	Putative dicarboxylic amino acid permease	GO:0016021	integral component of membrane	CC	IEA	3.1266e-9	1.26002e-06
CAGL0A01243g	GIT1	0	Has domain(s) with predicted transmembrane transporter activity, role in transmembrane transport and integral to membrane localization	GO:0016021	integral component of membrane	CC	IEA	3.1266e-9	1.26002e-06
CAGL0A01782g	HXT4	HXT4	Ortholog(s) have glucose transmembrane transporter activity, pentose transmembrane transporter activity and plasma membrane localization	GO:0016021	integral component of membrane	CC	IEA	3.1266e-9	1.26002e-06
CAGL0A02211g	HXT6/7	HXT7	Has domain(s) with predicted substrate-specific transmembrane transporter activity, transmembrane transporter activity, role in transmembrane transport and integral to membrane, membrane localization	GO:0016021	integral component of membrane	CC	IEA	3.1266e-9	1.26002e-06
CAGL0A02233g	HXT4/6/7	HXT6	Has domain(s) with predicted substrate-specific transmembrane transporter activity, transmembrane transporter activity, role in transmembrane transport and integral to membrane, membrane localization	GO:0016021	integral component of membrane	CC	IEA	3.1266e-9	1.26002e-06
CAGL0A02321g	HXT3	HXT5	Ortholog(s) have fructose transmembrane transporter activity, glucose transmembrane transporter activity, role in fructose import, glucose import and cell division site, cell tip localization	GO:0016021	integral component of membrane	CC	IEA	3.1266e-9	1.26002e-06
CAGL0D02640g	0	0	Has domain(s) with predicted substrate-specific transmembrane transporter activity, transmembrane transporter activity, role in transmembrane transport and integral to membrane, membrane localization	GO:0016021	integral component of membrane	CC	IEA	3.1266e-9	1.26002e-06
CAGL0D02662g	0	0	Has domain(s) with predicted substrate-specific transmembrane transporter activity, transmembrane transporter activity, role in transmembrane transport and integral to membrane, membrane localization	GO:0016021	integral component of membrane	CC	IEA	3.1266e-9	1.26002e-06
CAGL0D03322g	0	IZH3	Ortholog(s) have role in cellular zinc ion homeostasis and endoplasmic reticulum localization	GO:0016021	integral component of membrane	CC	IEA	3.1266e-9	1.26002e-06
CAGL0D04708g	0	CTR1	Ortholog(s) have copper uptake transmembrane transporter activity, role in copper ion import, high-affinity iron ion transport and cytoplasm, nucleus, plasma membrane localization	GO:0016021	integral component of membrane	CC	IEA	3.1266e-9	1.26002e-06
CAGL0D05566g	0	YEH1	Ortholog(s) have sterol esterase activity, role in cell wall mannoprotein biosynthetic process, sterol metabolic process and integral to membrane, plasma membrane localization	GO:0016021	integral component of membrane	CC	IEA	3.1266e-9	1.26002e-06
CAGL0D05940g	ERG1	ERG1	Squalene epoxidase with a role in ergosterol synthesis; involved in growth under conditions of low oxygen tension	GO:0016021	integral component of membrane	CC	IEA	3.1266e-9	1.26002e-06
CAGL0E03674g	TPO1_2	0	Has domain(s) with predicted role in transmembrane transport and integral to membrane localization	GO:0016021	integral component of membrane	CC	IEA	3.1266e-9	1.26002e-06
CAGL0E04092g	SIT1	ARN1	Putative siderophore-iron transporter with 14 transmembrane domains; required for iron-dependent survival in macrophages; mRNA levels elevated under iron deficiency conditions; plasma membrane localized	GO:0016021	integral component of membrane	CC	IEA	3.1266e-9	1.26002e-06
CAGL0G00242g	YOR1	YOR1	Putative ABC transporter involved in multidrug efflux; gene is upregulated in azole-resistant strain	GO:0016021	integral component of membrane	CC	IEA	3.1266e-9	1.26002e-06
CAGL0G03927g	TPO1_1	TPO1	Ortholog(s) have drug transmembrane transporter activity, spermidine transmembrane transporter activity, spermine transmembrane transporter activity	GO:0016021	integral component of membrane	CC	IEA	3.1266e-9	1.26002e-06
CAGL0H00803g	0	RBD2	Ortholog(s) have COPI-coated vesicle, Golgi apparatus localization	GO:0016021	integral component of membrane	CC	IEA	3.1266e-9	1.26002e-06
CAGL0H06017g	FLR1	0	Multidrug transporter of the major facilitator superfamily; gene is downregulated in azole-resistant strain	GO:0016021	integral component of membrane	CC	IEA	3.1266e-9	1.26002e-06
CAGL0H06039g	FLR2	0	Has domain(s) with predicted drug transmembrane transporter activity, role in drug transport, transmembrane transport and integral to membrane localization	GO:0016021	integral component of membrane	CC	IEA	3.1266e-9	1.26002e-06
CAGL0H08393g	0	BAP2	Has domain(s) with predicted amino acid transmembrane transporter activity, role in amino acid transmembrane transport, amino acid transport, transmembrane transport and integral to membrane, membrane localization	GO:0016021	integral component of membrane	CC	IEA	3.1266e-9	1.26002e-06
CAGL0I04862g	SNQ2	0	Predicted plasma membrane ATP-binding cassette (ABC) transporter, putative transporter involved in multidrug resistance; involved in Pdr1p-mediated azole resistance	GO:0016021	integral component of membrane	CC	IEA	3.1266e-9	1.26002e-06
CAGL0I09086g	0	0	Ortholog(s) have endoplasmic reticulum, mitochondrion localization	GO:0016021	integral component of membrane	CC	IEA	3.1266e-9	1.26002e-06
CAGL0I09702g	0	MCH5	Ortholog(s) have riboflavin transporter activity, role in riboflavin transport and plasma membrane localization	GO:0016021	integral component of membrane	CC	IEA	3.1266e-9	1.26002e-06
CAGL0J08162g	0	LYP1	Ortholog(s) have basic amino acid transmembrane transporter activity, role in basic amino acid transport and mitochondrion localization	GO:0016021	integral component of membrane	CC	IEA	3.1266e-9	1.26002e-06
CAGL0J08184g	0	ALP1	Ortholog(s) have arginine transmembrane transporter activity, role in arginine transport, transmembrane transport and membrane raft, mitochondrion, plasma membrane localization	GO:0016021	integral component of membrane	CC	IEA	3.1266e-9	1.26002e-06
CAGL0J09944g	AQR1	AQR1	Plasma membrane drug:H+ antiporter involved in resistance to drugs and acetic acid	GO:0016021	integral component of membrane	CC	IEA	3.1266e-9	1.26002e-06
CAGL0K02739g	0	LAG1	Has domain(s) with predicted integral to membrane localization	GO:0016021	integral component of membrane	CC	IEA	3.1266e-9	1.26002e-06
CAGL0K05753g	0	GNP1	Has domain(s) with predicted amino acid transmembrane transporter activity, role in amino acid transmembrane transport, amino acid transport, transmembrane transport and integral to membrane, membrane localization	GO:0016021	integral component of membrane	CC	IEA	3.1266e-9	1.26002e-06
CAGL0K12034g	ENA1	ENA1	Na(+)-ATPase with broad substrate specificity; plays a role in sodium detoxification; highly upregulated by increased osmotic pressure or sodium concentration	GO:0016021	integral component of membrane	CC	IEA	3.1266e-9	1.26002e-06
CAGL0L03696g	0	ECM3	Has domain(s) with predicted role in transmembrane transport and integral to membrane localization	GO:0016021	integral component of membrane	CC	IEA	3.1266e-9	1.26002e-06
CAGL0L07546g	0	BAP3	Ortholog(s) have amino acid transmembrane transporter activity, role in amino acid transport, transmembrane transport and mitochondrion localization	GO:0016021	integral component of membrane	CC	IEA	3.1266e-9	1.26002e-06
CAGL0L10142g	RSB1	RSB1	Putative sphingolipid flippase; gene is upregulated in azole-resistant strain	GO:0016021	integral component of membrane	CC	IEA	3.1266e-9	1.26002e-06
CAGL0L10912g	0	TPO4	Ortholog(s) have spermidine transmembrane transporter activity, spermine transmembrane transporter activity, role in spermidine transport, spermine transport and fungal-type vacuole membrane, plasma membrane localization	GO:0016021	integral component of membrane	CC	IEA	3.1266e-9	1.26002e-06
CAGL0M01760g	CDR1	0	Multidrug transporter of ATP-binding cassette (ABC) superfamily, involved in resistance to azoles; expression regulated by Pdr1p; increased abundance in azole resistant strains; expression increased by loss of the mitochondrial genome	GO:0016021	integral component of membrane	CC	IEA	3.1266e-9	1.26002e-06
CAGL0M07293g	0	0	Putative ABC transporter of weak organic acids; gene is downregulated in azole-resistant strain	GO:0016021	integral component of membrane	CC	IEA	3.1266e-9	1.26002e-06
CAGL0E06358g	GPM1	GPM1	Putative tetrameric phosphoglycerate mutase; expression downregulated in biofilm vs planktonic cell culture	GO:0006096	glycolytic process	BP	IEA	2.969775e-7	7.9788e-05
CAGL0F08041g	PFK1	PFK1	Putative phosphofructokinase, alpha subunit; increased protein abundance in azole resistant strain	GO:0006096	glycolytic process	BP	IEA	2.969775e-7	7.9788e-05
CAGL0I02486g	ENO1	ENO2	Putative enolase I; protein abundance increased in azole resistant strain and in ace2 mutant cells	GO:0006096	glycolytic process	BP	IEA	2.969775e-7	7.9788e-05
CAGL0I05698g	0	0	Ortholog(s) have 6-phosphofructokinase activity, mRNA binding activity, role in glycolysis, proton transport and 6-phosphofructokinase complex, mitochondrion localization	GO:0006096	glycolytic process	BP	IEA	2.969775e-7	7.9788e-05
CAGL0L02497g	FBA1	0	Fructose-bisphosphate aldolase; expression downregulated in biofilm vs planktonic cell culture; protein abundance increased in ace2 mutant cells	GO:0006096	glycolytic process	BP	IEA	2.969775e-7	7.9788e-05
CAGL0L07722g	PGK1	PGK1	Putative 3-phosphoglycerate kinase; protein differentially expressed in azole resistant strain; protein abundance increased in ace2 mutant cells	GO:0006096	glycolytic process	BP	IEA	2.969775e-7	7.9788e-05
CAGL0L10758g	PFK2	PFK2	Putative 6-phosphofructokinase, beta subunit; protein abundance increased in ace2 mutant cells	GO:0006096	glycolytic process	BP	IEA	2.969775e-7	7.9788e-05
CAGL0M12034g	PYK1	CDC19	Pyruvate kinase	GO:0006096	glycolytic process	BP	IEA	2.969775e-7	7.9788e-05
CAGL0A00517g	0	PMC1	Ortholog(s) have calcium-transporting ATPase activity, role in calcium ion transport, cellular calcium ion homeostasis, cellular response to drug, transmembrane transport and fungal-type vacuole membrane localization	GO:0055085	transmembrane transport	BP	IEA	1.73515e-06	0.000349633
CAGL0A01243g	GIT1	0	Has domain(s) with predicted transmembrane transporter activity, role in transmembrane transport and integral to membrane localization	GO:0055085	transmembrane transport	BP	IEA	1.73515e-06	0.000349633
CAGL0A01782g	HXT4	HXT4	Ortholog(s) have glucose transmembrane transporter activity, pentose transmembrane transporter activity and plasma membrane localization	GO:0055085	transmembrane transport	BP	IEA	1.73515e-06	0.000349633
CAGL0A02211g	HXT6/7	HXT7	Has domain(s) with predicted substrate-specific transmembrane transporter activity, transmembrane transporter activity, role in transmembrane transport and integral to membrane, membrane localization	GO:0055085	transmembrane transport	BP	IEA	1.73515e-06	0.000349633
CAGL0A02233g	HXT4/6/7	HXT6	Has domain(s) with predicted substrate-specific transmembrane transporter activity, transmembrane transporter activity, role in transmembrane transport and integral to membrane, membrane localization	GO:0055085	transmembrane transport	BP	IEA	1.73515e-06	0.000349633
CAGL0D02640g	0	0	Has domain(s) with predicted substrate-specific transmembrane transporter activity, transmembrane transporter activity, role in transmembrane transport and integral to membrane, membrane localization	GO:0055085	transmembrane transport	BP	IEA	1.73515e-06	0.000349633
CAGL0D02662g	0	0	Has domain(s) with predicted substrate-specific transmembrane transporter activity, transmembrane transporter activity, role in transmembrane transport and integral to membrane, membrane localization	GO:0055085	transmembrane transport	BP	IEA	1.73515e-06	0.000349633
CAGL0E03674g	TPO1_2	0	Has domain(s) with predicted role in transmembrane transport and integral to membrane localization	GO:0055085	transmembrane transport	BP	IEA	1.73515e-06	0.000349633
CAGL0F02387g	PHO87	PHO90	Ortholog(s) have phosphate ion transmembrane transporter activity and role in phosphate ion transport	GO:0055085	transmembrane transport	BP	IEA	1.73515e-06	0.000349633
CAGL0F04499g	0	FUI1	Ortholog(s) have uridine transmembrane transporter activity, role in transmembrane transport, uridine transport and plasma membrane localization	GO:0055085	transmembrane transport	BP	IEA	1.73515e-06	0.000349633
CAGL0G00242g	YOR1	YOR1	Putative ABC transporter involved in multidrug efflux; gene is upregulated in azole-resistant strain	GO:0055085	transmembrane transport	BP	IEA	1.73515e-06	0.000349633
CAGL0H06039g	FLR2	0	Has domain(s) with predicted drug transmembrane transporter activity, role in drug transport, transmembrane transport and integral to membrane localization	GO:0055085	transmembrane transport	BP	IEA	1.73515e-06	0.000349633
CAGL0I05632g	PHO91	PHO91	Ortholog(s) have phosphate ion transmembrane transporter activity, role in phosphate ion transport, polyphosphate metabolic process and endoplasmic reticulum, fungal-type vacuole membrane localization	GO:0055085	transmembrane transport	BP	IEA	1.73515e-06	0.000349633
CAGL0I09086g	0	0	Ortholog(s) have endoplasmic reticulum, mitochondrion localization	GO:0055085	transmembrane transport	BP	IEA	1.73515e-06	0.000349633
CAGL0I09702g	0	MCH5	Ortholog(s) have riboflavin transporter activity, role in riboflavin transport and plasma membrane localization	GO:0055085	transmembrane transport	BP	IEA	1.73515e-06	0.000349633
CAGL0J08184g	0	ALP1	Ortholog(s) have arginine transmembrane transporter activity, role in arginine transport, transmembrane transport and membrane raft, mitochondrion, plasma membrane localization	GO:0055085	transmembrane transport	BP	IEA	1.73515e-06	0.000349633
CAGL0L03696g	0	ECM3	Has domain(s) with predicted role in transmembrane transport and integral to membrane localization	GO:0055085	transmembrane transport	BP	IEA	1.73515e-06	0.000349633
CAGL0L07546g	0	BAP3	Ortholog(s) have amino acid transmembrane transporter activity, role in amino acid transport, transmembrane transport and mitochondrion localization	GO:0055085	transmembrane transport	BP	IEA	1.73515e-06	0.000349633
CAGL0L10912g	0	TPO4	Ortholog(s) have spermidine transmembrane transporter activity, spermine transmembrane transporter activity, role in spermidine transport, spermine transport and fungal-type vacuole membrane, plasma membrane localization	GO:0055085	transmembrane transport	BP	IEA	1.73515e-06	0.000349633
CAGL0A01199g	DIP5	DIP5	Putative dicarboxylic amino acid permease	GO:0003333	amino acid transmembrane transport	BP	IEA	4.58373e-06	0.000622758
CAGL0B02838g	MUP1	0	Ortholog(s) have L-methionine secondary active transmembrane transporter activity and role in cysteine transport, methionine transport	GO:0003333	amino acid transmembrane transport	BP	IEA	4.58373e-06	0.000622758
CAGL0H08393g	0	BAP2	Has domain(s) with predicted amino acid transmembrane transporter activity, role in amino acid transmembrane transport, amino acid transport, transmembrane transport and integral to membrane, membrane localization	GO:0003333	amino acid transmembrane transport	BP	IEA	4.58373e-06	0.000622758
CAGL0J08162g	0	LYP1	Ortholog(s) have basic amino acid transmembrane transporter activity, role in basic amino acid transport and mitochondrion localization	GO:0003333	amino acid transmembrane transport	BP	IEA	4.58373e-06	0.000622758
CAGL0J08184g	0	ALP1	Ortholog(s) have arginine transmembrane transporter activity, role in arginine transport, transmembrane transport and membrane raft, mitochondrion, plasma membrane localization	GO:0003333	amino acid transmembrane transport	BP	IEA	4.58373e-06	0.000622758
CAGL0K05753g	0	GNP1	Has domain(s) with predicted amino acid transmembrane transporter activity, role in amino acid transmembrane transport, amino acid transport, transmembrane transport and integral to membrane, membrane localization	GO:0003333	amino acid transmembrane transport	BP	IEA	4.58373e-06	0.000622758
CAGL0L07546g	0	BAP3	Ortholog(s) have amino acid transmembrane transporter activity, role in amino acid transport, transmembrane transport and mitochondrion localization	GO:0003333	amino acid transmembrane transport	BP	IEA	4.58373e-06	0.000622758
CAGL0M00154g	CYN1	0	Plasma membrane high affinity cystine specific transporter; present only in pathogenic yeasts; confers the ability to utilize cystine as a sulfur source	GO:0003333	amino acid transmembrane transport	BP	IEA	4.58373e-06	0.000622758
CAGL0F01463g	TIR1	TIR2	Putative GPI-linked cell wall mannoprotein of the Srp1p/Tip1p family	GO:0009277	fungal-type cell wall	CC	IDA	5.24994e-06	0.000622758
CAGL0F07579g	CWP1.2	CWP1	Putative GPI-linked cell wall protein	GO:0009277	fungal-type cell wall	CC	IDA	5.24994e-06	0.000622758
CAGL0F07601g	CWP1.1	CWP2	Putative GPI-linked cell wall protein	GO:0009277	fungal-type cell wall	CC	IDA	5.24994e-06	0.000622758
CAGL0G00286g	GAS1	0	Putative glycoside hydrolase of the Gas/Phr family; predicted GPI-anchor	GO:0009277	fungal-type cell wall	CC	IDA	5.24994e-06	0.000622758
CAGL0G00308g	SCW4	SCW4	Putative transglycosidase with a predicted role in the modification of 1,3-beta-glucan	GO:0009277	fungal-type cell wall	CC	IDA	5.24994e-06	0.000622758
CAGL0G09383g	TDH3	TDH3	Putative glyceraldehyde-3-phosphate dehydrogenase; increased protein abundance in azole resistant strain; expression upregulated in biofilm vs planktonic cell culture	GO:0009277	fungal-type cell wall	CC	IEA	5.24994e-06	0.000622758
CAGL0I06160g	PIR4	CIS3	Pir protein family member, predicted GPI-anchor	GO:0009277	fungal-type cell wall	CC	IDA	5.24994e-06	0.000622758
CAGL0I06182g	PIR2	HSP150	Pir protein family member, predicted GPI-anchor	GO:0009277	fungal-type cell wall	CC	IDA	5.24994e-06	0.000622758
CAGL0K10164g	0	SED1	Predicted GPI-linked protein; putative adhesin-like protein	GO:0009277	fungal-type cell wall	CC	IEA	5.24994e-06	0.000622758
CAGL0L06424g	0	0	Predicted GPI-linked adhesin-like protein	GO:0009277	fungal-type cell wall	CC	IEA	5.24994e-06	0.000622758
CAGL0L07502g	0	TIP1	Putative GPI-linked cell wall protein	GO:0009277	fungal-type cell wall	CC	IEA	5.24994e-06	0.000622758
CAGL0M05599g	0	TOS1	Ortholog(s) have cell surface, endoplasmic reticulum, extracellular region, fungal-type vacuole, hyphal cell wall localization	GO:0009277	fungal-type cell wall	CC	IEA	5.24994e-06	0.000622758
CAGL0M08514g	PIR5	PIR3	Pir protein family member, predicted GPI-anchor	GO:0009277	fungal-type cell wall	CC	IEA	5.24994e-06	0.000622758
CAGL0M13805g	MP65	SCW10	65 kDa mannoprotein	GO:0009277	fungal-type cell wall	CC	IEA	5.24994e-06	0.000622758
CAGL0F07579g	CWP1.2	CWP1	Putative GPI-linked cell wall protein	GO:0005199	structural constituent of cell wall	MF	IEA	5.40857e-06	0.000622758
CAGL0F07601g	CWP1.1	CWP2	Putative GPI-linked cell wall protein	GO:0005199	structural constituent of cell wall	MF	IEA	5.40857e-06	0.000622758
CAGL0I06160g	PIR4	CIS3	Pir protein family member, predicted GPI-anchor	GO:0005199	structural constituent of cell wall	MF	IEA	5.40857e-06	0.000622758
CAGL0I06182g	PIR2	HSP150	Pir protein family member, predicted GPI-anchor	GO:0005199	structural constituent of cell wall	MF	IEA	5.40857e-06	0.000622758
CAGL0I06204g	PIR1	PIR5	Pir protein family member; predicted GPI-anchor	GO:0005199	structural constituent of cell wall	MF	IEA	5.40857e-06	0.000622758
CAGL0L07502g	0	TIP1	Putative GPI-linked cell wall protein	GO:0005199	structural constituent of cell wall	MF	IEA	5.40857e-06	0.000622758
CAGL0M08514g	PIR5	PIR3	Pir protein family member, predicted GPI-anchor	GO:0005199	structural constituent of cell wall	MF	IEA	5.40857e-06	0.000622758
CAGL0F08041g	PFK1	PFK1	Putative phosphofructokinase, alpha subunit; increased protein abundance in azole resistant strain	GO:0005945	6-phosphofructokinase complex	CC	IEA	0.000154533	0.0138393
CAGL0I05698g	0	0	Ortholog(s) have 6-phosphofructokinase activity, mRNA binding activity, role in glycolysis, proton transport and 6-phosphofructokinase complex, mitochondrion localization	GO:0005945	6-phosphofructokinase complex	CC	IEA	0.000154533	0.0138393
CAGL0L10758g	PFK2	PFK2	Putative 6-phosphofructokinase, beta subunit; protein abundance increased in ace2 mutant cells	GO:0005945	6-phosphofructokinase complex	CC	IEA	0.000154533	0.0138393
CAGL0F08041g	PFK1	PFK1	Putative phosphofructokinase, alpha subunit; increased protein abundance in azole resistant strain	GO:0003872	6-phosphofructokinase activity	MF	IEA	0.000154533	0.0138393
CAGL0I05698g	0	0	Ortholog(s) have 6-phosphofructokinase activity, mRNA binding activity, role in glycolysis, proton transport and 6-phosphofructokinase complex, mitochondrion localization	GO:0003872	6-phosphofructokinase activity	MF	IEA	0.000154533	0.0138393
CAGL0L10758g	PFK2	PFK2	Putative 6-phosphofructokinase, beta subunit; protein abundance increased in ace2 mutant cells	GO:0003872	6-phosphofructokinase activity	MF	IEA	0.000154533	0.0138393
CAGL0C04389g	0	HTB2	Ortholog(s) have replication fork protection complex localization	GO:0000786	nucleosome	CC	IEA	0.000484959	0.0305799
CAGL0C04411g	0	HTA2	Ortholog(s) have role in DNA repair and replication fork protection complex localization	GO:0000786	nucleosome	CC	IEA	0.000484959	0.0305799
CAGL0H09834g	HHF3	0	Ortholog(s) have nucleus localization	GO:0000786	nucleosome	CC	IEA	0.000484959	0.0305799
CAGL0H09856g	HHT3	0	Ortholog(s) have role in response to DNA damage stimulus and mating-type region heterochromatin, nuclear centromeric heterochromatin, telomeric heterochromatin localization	GO:0000786	nucleosome	CC	IEA	0.000484959	0.0305799
CAGL0F02387g	PHO87	PHO90	Ortholog(s) have phosphate ion transmembrane transporter activity and role in phosphate ion transport	GO:0006814	sodium ion transport	BP	IEA	0.000593413	0.0305799
CAGL0I05632g	PHO91	PHO91	Ortholog(s) have phosphate ion transmembrane transporter activity, role in phosphate ion transport, polyphosphate metabolic process and endoplasmic reticulum, fungal-type vacuole membrane localization	GO:0006814	sodium ion transport	BP	IEA	0.000593413	0.0305799
CAGL0K12034g	ENA1	ENA1	Na(+)-ATPase with broad substrate specificity; plays a role in sodium detoxification; highly upregulated by increased osmotic pressure or sodium concentration	GO:0006814	sodium ion transport	BP	IDA, IGI	0.000593413	0.0305799
CAGL0E05940g	0	FLC1	Ortholog(s) have calcium channel activity	GO:0031520	plasma membrane of cell tip	CC	IEA	0.000593413	0.0305799
CAGL0G01034g	FKS1	FKS1	Putative 1,3-beta-glucan synthase component; functionally redundant with Fks2p; "hot spot" mutations in FKS1 confer resistance to echinocandins	GO:0031520	plasma membrane of cell tip	CC	IEA	0.000593413	0.0305799
CAGL0G02453g	0	PTR2	Ortholog(s) have dipeptide transmembrane transporter activity, tripeptide transporter activity and role in dipeptide transmembrane transport, tripeptide transport	GO:0031520	plasma membrane of cell tip	CC	IEA	0.000593413	0.0305799
CAGL0F08041g	PFK1	PFK1	Putative phosphofructokinase, alpha subunit; increased protein abundance in azole resistant strain	GO:0006002	fructose 6-phosphate metabolic process	BP	IEA	0.000593413	0.0305799
CAGL0I05698g	0	0	Ortholog(s) have 6-phosphofructokinase activity, mRNA binding activity, role in glycolysis, proton transport and 6-phosphofructokinase complex, mitochondrion localization	GO:0006002	fructose 6-phosphate metabolic process	BP	IEA	0.000593413	0.0305799
CAGL0L10758g	PFK2	PFK2	Putative 6-phosphofructokinase, beta subunit; protein abundance increased in ace2 mutant cells	GO:0006002	fructose 6-phosphate metabolic process	BP	IEA	0.000593413	0.0305799
CAGL0G00242g	YOR1	YOR1	Putative ABC transporter involved in multidrug efflux; gene is upregulated in azole-resistant strain	GO:0008559	xenobiotic-transporting ATPase activity	MF	IEA	0.000593413	0.0305799
CAGL0I04862g	SNQ2	0	Predicted plasma membrane ATP-binding cassette (ABC) transporter, putative transporter involved in multidrug resistance; involved in Pdr1p-mediated azole resistance	GO:0008559	xenobiotic-transporting ATPase activity	MF	IGI, ISA	0.000593413	0.0305799
CAGL0M01760g	CDR1	0	Multidrug transporter of ATP-binding cassette (ABC) superfamily, involved in resistance to azoles; expression regulated by Pdr1p; increased abundance in azole resistant strains; expression increased by loss of the mitochondrial genome	GO:0008559	xenobiotic-transporting ATPase activity	MF	IDA	0.000593413	0.0305799
CAGL0B03069g	TAL1	TAL1	Putative transaldolase; expression upregulated in biofilm vs planktonic cell culture	GO:0005576	extracellular region	CC	IEA	0.000601508	0.0305799
CAGL0D00176g	0	GDH3	Ortholog(s) have glutamate dehydrogenase (NADP+) activity, role in glutamate biosynthetic process and cytosol, nucleus localization	GO:0005576	extracellular region	CC	IEA	0.000601508	0.0305799
CAGL0D01298g	TKL1	TKL1	Putative transketolase	GO:0005576	extracellular region	CC	IEA	0.000601508	0.0305799
CAGL0H07997g	KNH1	0	Protein involved in cell wall beta 1,6-glucan synthesis, similar to Kre9p,	GO:0005576	extracellular region	CC	IEA	0.000601508	0.0305799
CAGL0I00484g	0	EXG1	Ortholog(s) have glucan endo-1,6-beta-glucosidase activity and barrier septum, extracellular region localization	GO:0005576	extracellular region	CC	IEA	0.000601508	0.0305799
CAGL0I06160g	PIR4	CIS3	Pir protein family member, predicted GPI-anchor	GO:0005576	extracellular region	CC	IEA	0.000601508	0.0305799
CAGL0J07128g	0	0	Has domain(s) with predicted hydrolase activity	GO:0005576	extracellular region	CC	IEA	0.000601508	0.0305799
CAGL0K07832g	0	TEF2	Ortholog(s) have cytosol, nucleus localization	GO:0005576	extracellular region	CC	IEA	0.000601508	0.0305799
CAGL0K11858g	0	PST2	Putative flavodoxin	GO:0005576	extracellular region	CC	IEA	0.000601508	0.0305799
CAGL0K12100g	0	HEM13	Putative coproporphyrinogen III oxidase; protein differentially expressed in azole resistant strain	GO:0005576	extracellular region	CC	IEA	0.000601508	0.0305799
CAGL0M13805g	MP65	SCW10	65 kDa mannoprotein	GO:0005576	extracellular region	CC	IEA	0.000601508	0.0305799
CAGL0A02343g	0	0	NO ENTRY IN DB	GO:0008150	biological_process	BP	ND	0.000607046	0.0305799
CAGL0B00572g	0	0	NO ENTRY IN DB	GO:0008150	biological_process	BP	ND	0.000607046	0.0305799
CAGL0B00594g	0	YCL048W-A	Predicted GPI-linked protein	GO:0008150	biological_process	BP	ND	0.000607046	0.0305799
CAGL0B02970g	BMT5	0	Beta mannosyltransferase	GO:0008150	biological_process	BP	ND	0.000607046	0.0305799
CAGL0B03949g	0	0	NO ENTRY IN DB	GO:0008150	biological_process	BP	ND	0.000607046	0.0305799
CAGL0C00781g	0	0	NO ENTRY IN DB	GO:0008150	biological_process	BP	ND	0.000607046	0.0305799
CAGL0C02827g	0	DSE3	Ortholog(s) have cellular bud neck, cytoplasm, nucleus localization	GO:0008150	biological_process	BP	ND	0.000607046	0.0305799
CAGL0C04785g	0	YJR115W	Ortholog of S. cerevisiae : YJR115W	GO:0008150	biological_process	BP	ND	0.000607046	0.0305799
CAGL0D00286g	BMT1	0	Beta mannosyltransferase	GO:0008150	biological_process	BP	ND	0.000607046	0.0305799
CAGL0D00418g	0	FAT3	NO ENTRY IN DB	GO:0008150	biological_process	BP	ND	0.000607046	0.0305799
CAGL0D00682g	0	0	Has domain(s) with predicted nucleic acid binding activity	GO:0008150	biological_process	BP	ND	0.000607046	0.0305799
CAGL0D04092g	DOG2	DOG2	2-deoxyglucose-6-phosphate phosphatase	GO:0008150	biological_process	BP	ND	0.000607046	0.0305799
CAGL0D05456g	0	0	NO ENTRY IN DB	GO:0008150	biological_process	BP	ND	0.000607046	0.0305799
CAGL0D06534g	0	0	NO ENTRY IN DB	GO:0008150	biological_process	BP	ND	0.000607046	0.0305799
CAGL0E04554g	0	0	Putative protein; gene is upregulated in azole-resistant strain	GO:0008150	biological_process	BP	ND	0.000607046	0.0305799
CAGL0E05192g	0	0	NO ENTRY IN DB	GO:0008150	biological_process	BP	ND	0.000607046	0.0305799
CAGL0E05214g	0	0	Ortholog(s) have role in cellular response to cadmium ion, detoxification of cadmium ion and cytosol, nucleus localization	GO:0008150	biological_process	BP	ND	0.000607046	0.0305799
CAGL0E05566g	0	TYE7	Has domain(s) with predicted protein dimerization activity	GO:0008150	biological_process	BP	ND	0.000607046	0.0305799
CAGL0F04521g	0	ECM13	NO ENTRY IN DB	GO:0008150	biological_process	BP	ND	0.000607046	0.0305799
CAGL0F04543g	0	0	NO ENTRY IN DB	GO:0008150	biological_process	BP	ND	0.000607046	0.0305799
CAGL0F05115g	0	INA1	Ortholog of S. cerevisiae : YLR413W	GO:0008150	biological_process	BP	ND	0.000607046	0.0305799
CAGL0G02409g	SRP40	SRP40	Ortholog(s) have nucleolus localization	GO:0008150	biological_process	BP	ND	0.000607046	0.0305799
CAGL0G03949g	0	0	NO ENTRY IN DB	GO:0008150	biological_process	BP	ND	0.000607046	0.0305799
CAGL0G04433g	0	PRM10	Ortholog(s) have endoplasmic reticulum localization	GO:0008150	biological_process	BP	ND	0.000607046	0.0305799
CAGL0G04785g	0	0	NO ENTRY IN DB	GO:0008150	biological_process	BP	ND	0.000607046	0.0305799
CAGL0G05808g	0	YDL211C	Putative adhesin-like protein	GO:0008150	biological_process	BP	ND	0.000607046	0.0305799
CAGL0G06182g	0	YHR131C	NO ENTRY IN DB	GO:0008150	biological_process	BP	ND	0.000607046	0.0305799
CAGL0G06622g	0	0	NO ENTRY IN DB	GO:0008150	biological_process	BP	ND	0.000607046	0.0305799
CAGL0G06644g	0	0	NO ENTRY IN DB	GO:0008150	biological_process	BP	ND	0.000607046	0.0305799
CAGL0G07667g	0	PRY1	NO ENTRY IN DB	GO:0008150	biological_process	BP	ND	0.000607046	0.0305799
CAGL0G09273g	0	SNG1	Putative transporter involved in nitrosoguanidine resistance; gene is downregulated in azole-resistant strain	GO:0008150	biological_process	BP	ND	0.000607046	0.0305799
CAGL0G09603g	0	YOR186W	Putative protein; gene is upregulated in azole-resistant strain	GO:0008150	biological_process	BP	ND	0.000607046	0.0305799
CAGL0G09625g	0	0	NO ENTRY IN DB	GO:0008150	biological_process	BP	ND	0.000607046	0.0305799
CAGL0H00803g	0	RBD2	Ortholog(s) have COPI-coated vesicle, Golgi apparatus localization	GO:0008150	biological_process	BP	ND	0.000607046	0.0305799
CAGL0H00825g	0	YPL245W	Ortholog(s) have cytoplasm, nucleus localization	GO:0008150	biological_process	BP	ND	0.000607046	0.0305799
CAGL0H04059g	0	0	NO ENTRY IN DB	GO:0008150	biological_process	BP	ND	0.000607046	0.0305799
CAGL0H07337g	0	0	NO ENTRY IN DB	GO:0008150	biological_process	BP	ND	0.000607046	0.0305799
CAGL0H09130g	0	MNN4	NO ENTRY IN DB	GO:0008150	biological_process	BP	ND	0.000607046	0.0305799
CAGL0H10054g	0	YBR053C	Ortholog of S. cerevisiae : YBR053C, C. albicans SC5314 : orf19.2722/CGR1, C. dubliniensis CD36 : Cd36_42630, C. parapsilosis CDC317 : CPAR2_400280 and Candida tenuis NRRL Y-1498 : CANTEDRAFT_113139	GO:0008150	biological_process	BP	ND	0.000607046	0.0305799
CAGL0I00374g	0	GEP7	Ortholog(s) have mitochondrion localization	GO:0008150	biological_process	BP	ND	0.000607046	0.0305799
CAGL0I00396g	0	0	NO ENTRY IN DB	GO:0008150	biological_process	BP	ND	0.000607046	0.0305799
CAGL0I05610g	0	YNR014W	Ortholog(s) have cytoplasm localization	GO:0008150	biological_process	BP	ND	0.000607046	0.0305799
CAGL0I06182g	PIR2	HSP150	Pir protein family member, predicted GPI-anchor	GO:0008150	biological_process	BP	ND	0.000607046	0.0305799
CAGL0I06204g	PIR1	PIR5	Pir protein family member; predicted GPI-anchor	GO:0008150	biological_process	BP	ND	0.000607046	0.0305799
CAGL0I07865g	0	PHM7	Ortholog(s) have Golgi apparatus, fungal-type vacuole, plasma membrane localization	GO:0008150	biological_process	BP	ND	0.000607046	0.0305799
CAGL0I08591g	0	YER158C	Ortholog of S. cerevisiae : YER158C	GO:0008150	biological_process	BP	ND	0.000607046	0.0305799
CAGL0I08613g	DUR3	0	Putative plasma membrane polyamine transporter	GO:0008150	biological_process	BP	ND	0.000607046	0.0305799
CAGL0I08767g	0	LSO2	Ortholog of S. cerevisiae : YJR005C-A	GO:0008150	biological_process	BP	ND	0.000607046	0.0305799
CAGL0J01595g	GLM6	0	Gene used for molecular typing of C. glabrata strain isolates	GO:0008150	biological_process	BP	ND	0.000607046	0.0305799
CAGL0J02904g	0	GIP2	NO ENTRY IN DB	GO:0008150	biological_process	BP	ND	0.000607046	0.0305799
CAGL0J07128g	0	0	Has domain(s) with predicted hydrolase activity	GO:0008150	biological_process	BP	ND	0.000607046	0.0305799
CAGL0J09328g	0	PCL2	NO ENTRY IN DB	GO:0008150	biological_process	BP	ND	0.000607046	0.0305799
CAGL0J09922g	0	SUN4	NO ENTRY IN DB	GO:0008150	biological_process	BP	ND	0.000607046	0.0305799
CAGL0K12980g	BMT7	0	Beta mannosyltransferase	GO:0008150	biological_process	BP	ND	0.000607046	0.0305799
CAGL0L03289g	0	UTH1	NO ENTRY IN DB	GO:0008150	biological_process	BP	ND	0.000607046	0.0305799
CAGL0L04378g	0	PNS1	Ortholog(s) have plasma membrane localization	GO:0008150	biological_process	BP	ND	0.000607046	0.0305799
CAGL0L05786g	0	0	Ortholog(s) have sequence-specific DNA binding activity	GO:0008150	biological_process	BP	ND	0.000607046	0.0305799
CAGL0L07568g	0	0	NO ENTRY IN DB	GO:0008150	biological_process	BP	ND	0.000607046	0.0305799
CAGL0L07744g	0	ADP1	Ortholog(s) have endoplasmic reticulum localization	GO:0008150	biological_process	BP	ND	0.000607046	0.0305799
CAGL0L08492g	0	YPR148C	Ortholog(s) have cytoplasm, ribosome localization	GO:0008150	biological_process	BP	ND	0.000607046	0.0305799
CAGL0L08712g	0	CIP1	Ortholog(s) have cytoplasm, nucleus localization	GO:0008150	biological_process	BP	ND	0.000607046	0.0305799
CAGL0L09361g	0	0	NO ENTRY IN DB	GO:0008150	biological_process	BP	ND	0.000607046	0.0305799
CAGL0L10362g	0	YOR062C	NO ENTRY IN DB	GO:0008150	biological_process	BP	ND	0.000607046	0.0305799
CAGL0L11572g	0	SBE22	NO ENTRY IN DB	GO:0008150	biological_process	BP	ND	0.000607046	0.0305799
CAGL0M01892g	0	ECM8	Ortholog of S. cerevisiae : ECM8	GO:0008150	biological_process	BP	ND	0.000607046	0.0305799
CAGL0M03311g	0	GTT3	Ortholog(s) have plasma membrane localization	GO:0008150	biological_process	BP	ND	0.000607046	0.0305799
CAGL0M04851g	0	0	NO ENTRY IN DB	GO:0008150	biological_process	BP	ND	0.000607046	0.0305799
CAGL0M05593g	0	0	Ortholog(s) have endoplasmic reticulum localization	GO:0008150	biological_process	BP	ND	0.000607046	0.0305799
CAGL0M05599g	0	TOS1	Ortholog(s) have cell surface, endoplasmic reticulum, extracellular region, fungal-type vacuole, hyphal cell wall localization	GO:0008150	biological_process	BP	ND	0.000607046	0.0305799
CAGL0M05819g	0	0	NO ENTRY IN DB	GO:0008150	biological_process	BP	ND	0.000607046	0.0305799
CAGL0M11660g	0	0	Has domain(s) with predicted hydrolase activity	GO:0008150	biological_process	BP	ND	0.000607046	0.0305799
CAGL0M11726g	0	CCW12	Putative GPI-linked cell wall adhesin-like protein	GO:0008150	biological_process	BP	ND	0.000607046	0.0305799
CAGL0M12056g	0	0	NO ENTRY IN DB	GO:0008150	biological_process	BP	ND	0.000607046	0.0305799

## Sheet: Table 1C
Enriched promoters bound under inducible conditions (M, MF, WTF)
Gene ID		Sc Homologue	Protein name	GO ID	GO name	GO namespace	Evidence code	Exact p-value	Adjusted p-value
CAGL0F01793g	ERG3	ERG3	Delta 5,6 sterol desaturase; C-5 sterol desaturase; predicted transmembrane domain and endolasmic reticulum (ER) binding motif; gene used for molecular typing of C. glabrata strain isolates	GO:0006633	fatty acid biosynthetic process	BP	IEA	7.03839e-05	0.019426
CAGL0F03399g	SCS7	SCS7	Ortholog(s) have fatty acid alpha-hydroxylase activity, role in cellular response to cadmium ion, detoxification of cadmium ion, mannosyl-inositol phosphorylceramide metabolic process and endoplasmic reticulum, membrane localization	GO:0006633	fatty acid biosynthetic process	BP	IEA	7.03839e-05	0.019426
CAGL0K04477g	0	ERG25	Ortholog(s) have C-4 methylsterol oxidase activity, role in ergosterol biosynthetic process and endoplasmic reticulum membrane, plasma membrane localization	GO:0006633	fatty acid biosynthetic process	BP	IEA	7.03839e-05	0.019426
CAGL0H09592g	0	0	Putative GPI-linked cell wall protein	GO:0006950	response to stress	BP	IEA	0.00040364	0.0392527
CAGL0H09614g	0	TIR1	Putative GPI-linked cell wall protein	GO:0006950	response to stress	BP	IEA	0.00040364	0.0392527
CAGL0K00715g	RTA1	RTA1	Putative protein involved in 7-aminocholesterol resistance; gene is upregulated in azole-resistant strain	GO:0006950	response to stress	BP	IEA	0.00040364	0.0392527
CAGL0F01793g	ERG3	ERG3	Delta 5,6 sterol desaturase; C-5 sterol desaturase; predicted transmembrane domain and endolasmic reticulum (ER) binding motif; gene used for molecular typing of C. glabrata strain isolates	GO:0006696	ergosterol biosynthetic process	BP	IMP	0.000458084	0.0392527
CAGL0H04081g	ERG13	0	3-hydroxy-3-methylglutaryl coenzyme A synthase; protein abundance increased in ace2 mutant cells	GO:0006696	ergosterol biosynthetic process	BP	IEA	0.000458084	0.0392527
CAGL0K04477g	0	ERG25	Ortholog(s) have C-4 methylsterol oxidase activity, role in ergosterol biosynthetic process and endoplasmic reticulum membrane, plasma membrane localization	GO:0006696	ergosterol biosynthetic process	BP	IEA	0.000458084	0.0392527
CAGL0L11506g	0	HMG1	Ortholog(s) have hydroxymethylglutaryl-CoA reductase (NADPH) activity and role in cellular response to drug, ergosterol biosynthetic process, isopentenyl diphosphate biosynthetic process, mevalonate pathway	GO:0006696	ergosterol biosynthetic process	BP	IEA	0.000458084	0.0392527
CAGL0L09339g	HAA1	HAA1	Ortholog(s) have sequence-specific DNA binding RNA polymerase II transcription factor activity	GO:0036003	positive regulation of transcription from RNA polymerase II promoter in response to stress	BP	IEA	0.000711099	0.0392527
CAGL0M01716g	0	TEC1	Ortholog(s) have RNA polymerase II core promoter proximal region sequence-specific DNA binding, more	GO:0036003	positive regulation of transcription from RNA polymerase II promoter in response to stress	BP	IEA	0.000711099	0.0392527
CAGL0J11748g	PLB2	PLB2	Putative phospholipase B; predicted GPI-anchor	GO:0004622	lysophospholipase activity	MF	IEA	0.000711099	0.0392527
CAGL0L11154g	0	NTE1	Ortholog(s) have carboxylesterase activity, lysophospholipase activity, role in phosphatidylcholine catabolic process, regulation of phospholipid biosynthetic process and endoplasmic reticulum localization	GO:0004622	lysophospholipase activity	MF	IEA	0.000711099	0.0392527
