# Supplementary material for: The Candida glabrata Upc2A transcription factor is a global regulator of antifungal drug resistance pathways
Source: PLoS Genet. 2021 Sep 30;17(9):e1009582. doi: 10.1371/journal.pgen.1009582 (PMC8509923; doi:10.1371/journal.pgen.1009582)
Supplement: S2 Table — Genes that were bound by Upc2A in the presence of fluconazole and by Pdr1 in cells lacking their mitochondrial genome (ρ0) were analyzed by FungiFun as above. (XLSX) [file pgen.1009582.s002.xlsx]

## Sheet: Sheet1
Gene ID	Gene Name	Sc Homologue	Protein name	GO ID	GO name	GO namespace	Evidence code	Exact p-value	Adjusted p-value
CAGL0F02717g	PDH1	PDR15	Multidrug transporter, predicted plasma membrane ATP-binding cassette (ABC) transporter; regulated by Pdr1p; involved in fluconazole resistance	GO:0015238	drug transmembrane transporter activity	MF	ISA	6.630416e-7	0.000163108
CAGL0G08624g	QDR2	QDR1	Drug:H+ antiporter of the Major Facilitator Superfamily, confers imidazole drug resistance, involved in quinidine/multidrug efflux; gene is activated by Pdr1p; upregulated in azole-resistant strain	GO:0015238	drug transmembrane transporter activity	MF	IMP	6.630416e-7	0.000163108
CAGL0H06017g	FLR1	0	Multidrug transporter of the major facilitator superfamily; gene is downregulated in azole-resistant strain	GO:0015238	drug transmembrane transporter activity	MF	IEA, ISA	6.630416e-7	0.000163108
CAGL0M01760g	CDR1	0	Multidrug transporter of ATP-binding cassette (ABC) superfamily, involved in resistance to azoles; expression regulated by Pdr1p; increased abundance in azole resistant strains; expression increased by loss of the mitochondrial genome	GO:0015238	drug transmembrane transporter activity	MF	ISA	6.630416e-7	0.000163108
CAGL0F02717g	PDH1	PDR15	Multidrug transporter, predicted plasma membrane ATP-binding cassette (ABC) transporter; regulated by Pdr1p; involved in fluconazole resistance	GO:0008559	xenobiotic-transporting ATPase activity	MF	IDA, IGI, ISA	6.68872e-06	0.000822713
CAGL0G00242g	YOR1	YOR1	Putative ABC transporter involved in multidrug efflux; gene is upregulated in azole-resistant strain	GO:0008559	xenobiotic-transporting ATPase activity	MF	IEA	6.68872e-06	0.000822713
CAGL0M01760g	CDR1	0	Multidrug transporter of ATP-binding cassette (ABC) superfamily, involved in resistance to azoles; expression regulated by Pdr1p; increased abundance in azole resistant strains; expression increased by loss of the mitochondrial genome	GO:0008559	xenobiotic-transporting ATPase activity	MF	IDA	6.68872e-06	0.000822713
CAGL0G08624g	QDR2	QDR1	Drug:H+ antiporter of the Major Facilitator Superfamily, confers imidazole drug resistance, involved in quinidine/multidrug efflux; gene is activated by Pdr1p; upregulated in azole-resistant strain	GO:0006855	drug transmembrane transport	BP	IMP	3.28675e-05	0.00269513
CAGL0H06017g	FLR1	0	Multidrug transporter of the major facilitator superfamily; gene is downregulated in azole-resistant strain	GO:0006855	drug transmembrane transport	BP	ISA	3.28675e-05	0.00269513
CAGL0M01760g	CDR1	0	Multidrug transporter of ATP-binding cassette (ABC) superfamily, involved in resistance to azoles; expression regulated by Pdr1p; increased abundance in azole resistant strains; expression increased by loss of the mitochondrial genome	GO:0006855	drug transmembrane transport	BP	ISA	3.28675e-05	0.00269513
CAGL0A01782g	HXT4	HXT4	Ortholog(s) have glucose transmembrane transporter activity, pentose transmembrane transporter activity and plasma membrane localization	GO:0016021	integral component of membrane	CC	IEA	7.73558e-05	0.00475738
CAGL0C03289g	YBT1	YBT1	Putative ABC transporter involved in bile acid transport; gene is upregulated in azole-resistant strain	GO:0016021	integral component of membrane	CC	IEA	7.73558e-05	0.00475738
CAGL0D02640g	0	0	Has domain(s) with predicted substrate-specific transmembrane transporter activity, transmembrane transporter activity, role in transmembrane transport and integral to membrane, membrane localization	GO:0016021	integral component of membrane	CC	IEA	7.73558e-05	0.00475738
CAGL0D02662g	0	0	Has domain(s) with predicted substrate-specific transmembrane transporter activity, transmembrane transporter activity, role in transmembrane transport and integral to membrane, membrane localization	GO:0016021	integral component of membrane	CC	IEA	7.73558e-05	0.00475738
CAGL0F02717g	PDH1	PDR15	Multidrug transporter, predicted plasma membrane ATP-binding cassette (ABC) transporter; regulated by Pdr1p; involved in fluconazole resistance	GO:0016021	integral component of membrane	CC	IEA	7.73558e-05	0.00475738
CAGL0G00242g	YOR1	YOR1	Putative ABC transporter involved in multidrug efflux; gene is upregulated in azole-resistant strain	GO:0016021	integral component of membrane	CC	IEA	7.73558e-05	0.00475738
CAGL0G08624g	QDR2	QDR1	Drug:H+ antiporter of the Major Facilitator Superfamily, confers imidazole drug resistance, involved in quinidine/multidrug efflux; gene is activated by Pdr1p; upregulated in azole-resistant strain	GO:0016021	integral component of membrane	CC	IEA	7.73558e-05	0.00475738
CAGL0H06017g	FLR1	0	Multidrug transporter of the major facilitator superfamily; gene is downregulated in azole-resistant strain	GO:0016021	integral component of membrane	CC	IEA	7.73558e-05	0.00475738
CAGL0K00715g	RTA1	RTA1	Putative protein involved in 7-aminocholesterol resistance; gene is upregulated in azole-resistant strain	GO:0016021	integral component of membrane	CC	IEA	7.73558e-05	0.00475738
CAGL0K05753g	0	GNP1	Has domain(s) with predicted amino acid transmembrane transporter activity, role in amino acid transmembrane transport, amino acid transport, transmembrane transport and integral to membrane, membrane localization	GO:0016021	integral component of membrane	CC	IEA	7.73558e-05	0.00475738
CAGL0M01760g	CDR1	0	Multidrug transporter of ATP-binding cassette (ABC) superfamily, involved in resistance to azoles; expression regulated by Pdr1p; increased abundance in azole resistant strains; expression increased by loss of the mitochondrial genome	GO:0016021	integral component of membrane	CC	IEA	7.73558e-05	0.00475738
CAGL0G00242g	YOR1	YOR1	Putative ABC transporter involved in multidrug efflux; gene is upregulated in azole-resistant strain	GO:0044550	secondary metabolite biosynthetic process	BP	IEA	0.000143877	0.00707877
CAGL0J05852g	0	0	Has domain(s) with predicted oxidoreductase activity and role in metabolic process	GO:0044550	secondary metabolite biosynthetic process	BP	IEA	0.000143877	0.00707877
CAGL0A01782g	HXT4	HXT4	Ortholog(s) have glucose transmembrane transporter activity, pentose transmembrane transporter activity and plasma membrane localization	GO:0005886	plasma membrane	CC	IEA	0.000197257	0.00808754
CAGL0D05918g	ATF2	ATF2	Putative alcohol acetyltransferase involved in steroid detoxification; gene is upregulated in azole-resistant strain	GO:0005886	plasma membrane	CC	IEA	0.000197257	0.00808754
CAGL0F02387g	PHO87	PHO90	Ortholog(s) have phosphate ion transmembrane transporter activity and role in phosphate ion transport	GO:0005886	plasma membrane	CC	IEA	0.000197257	0.00808754
CAGL0F02717g	PDH1	PDR15	Multidrug transporter, predicted plasma membrane ATP-binding cassette (ABC) transporter; regulated by Pdr1p; involved in fluconazole resistance	GO:0005886	plasma membrane	CC	IGI, ISA	0.000197257	0.00808754
CAGL0F03003g	0	HKR1	Ortholog(s) have osmosensor activity and role in (1->3)-beta-D-glucan biosynthetic process, cellular bud site selection, fungal-type cell wall organization, hyperosmotic response, osmosensory signaling pathway via Sho1 osmosensor	GO:0005886	plasma membrane	CC	IEA	0.000197257	0.00808754
CAGL0F05115g	0	INA1	Ortholog of S. cerevisiae : YLR413W	GO:0005886	plasma membrane	CC	IEA	0.000197257	0.00808754
CAGL0G00242g	YOR1	YOR1	Putative ABC transporter involved in multidrug efflux; gene is upregulated in azole-resistant strain	GO:0005886	plasma membrane	CC	IEA	0.000197257	0.00808754
CAGL0G08624g	QDR2	QDR1	Drug:H+ antiporter of the Major Facilitator Superfamily, confers imidazole drug resistance, involved in quinidine/multidrug efflux; gene is activated by Pdr1p; upregulated in azole-resistant strain	GO:0005886	plasma membrane	CC	IDA	0.000197257	0.00808754
CAGL0J07436g	PDR16	PDR16	Phosphatidylinositol transfer protein	GO:0005886	plasma membrane	CC	IEA	0.000197257	0.00808754
CAGL0M01760g	CDR1	0	Multidrug transporter of ATP-binding cassette (ABC) superfamily, involved in resistance to azoles; expression regulated by Pdr1p; increased abundance in azole resistant strains; expression increased by loss of the mitochondrial genome	GO:0005886	plasma membrane	CC	ISA	0.000197257	0.00808754
CAGL0F03003g	0	HKR1	Ortholog(s) have osmosensor activity and role in (1->3)-beta-D-glucan biosynthetic process, cellular bud site selection, fungal-type cell wall organization, hyperosmotic response, osmosensory signaling pathway via Sho1 osmosensor	GO:0006075	(1->3)-beta-D-glucan biosynthetic process	BP	IEA	0.000428258	0.0136167
CAGL0K04037g	FKS2	GSC2	Putative 1,3-beta-glucan synthase component; functionally redundant with Fks1p; "hot spot" mutations in FKS2 confer resistance to echinocandins	GO:0006075	(1->3)-beta-D-glucan biosynthetic process	BP	IEA	0.000428258	0.0136167
CAGL0A03278g	0	0	Ortholog(s) have cell surface, cytosol localization	GO:0022625	cytosolic large ribosomal subunit	CC	IEA	0.00044282	0.0136167
CAGL0D05214g	0	RPL29	Ortholog(s) have structural constituent of ribosome activity, role in cytoplasmic translation and cytosolic large ribosomal subunit, nucleolus localization	GO:0022625	cytosolic large ribosomal subunit	CC	IEA	0.00044282	0.0136167
CAGL0H08734g	0	RPL43A	Ortholog(s) have cytosol localization	GO:0022625	cytosolic large ribosomal subunit	CC	IEA	0.00044282	0.0136167
CAGL0J09086g	0	RPL35B	Ortholog(s) have role in maturation of LSU-rRNA from tricistronic rRNA transcript (SSU-rRNA, 5.8S rRNA, LSU-rRNA) and cytosol, nucleolus, preribosome, large subunit precursor localization	GO:0022625	cytosolic large ribosomal subunit	CC	IEA	0.00044282	0.0136167
CAGL0L06886g	0	RPL13A	Ortholog(s) have cytosol localization	GO:0022625	cytosolic large ribosomal subunit	CC	IEA	0.00044282	0.0136167
CAGL0A03278g	0	0	Ortholog(s) have cell surface, cytosol localization	GO:0006412	translation	BP	IEA	0.00134451	0.0347916
CAGL0H08734g	0	RPL43A	Ortholog(s) have cytosol localization	GO:0006412	translation	BP	IEA	0.00134451	0.0347916
CAGL0J09086g	0	RPL35B	Ortholog(s) have role in maturation of LSU-rRNA from tricistronic rRNA transcript (SSU-rRNA, 5.8S rRNA, LSU-rRNA) and cytosol, nucleolus, preribosome, large subunit precursor localization	GO:0006412	translation	BP	IEA	0.00134451	0.0347916
CAGL0J11220g	0	RPS3	Ortholog(s) have DNA-(apurinic or apyrimidinic site) lyase activity, structural constituent of ribosome activity and role in rRNA export from nucleus, ribosomal small subunit export from nucleus	GO:0006412	translation	BP	IEA	0.00134451	0.0347916
CAGL0K02123g	0	RPS26B	Ortholog(s) have role in rRNA export from nucleus and cytosol localization	GO:0006412	translation	BP	IEA	0.00134451	0.0347916
CAGL0L06886g	0	RPL13A	Ortholog(s) have cytosol localization	GO:0006412	translation	BP	IEA	0.00134451	0.0347916
CAGL0A01782g	HXT4	HXT4	Ortholog(s) have glucose transmembrane transporter activity, pentose transmembrane transporter activity and plasma membrane localization	GO:0055085	transmembrane transport	BP	IEA	0.00141429	0.0347916
CAGL0C03289g	YBT1	YBT1	Putative ABC transporter involved in bile acid transport; gene is upregulated in azole-resistant strain	GO:0055085	transmembrane transport	BP	IEA	0.00141429	0.0347916
CAGL0D02640g	0	0	Has domain(s) with predicted substrate-specific transmembrane transporter activity, transmembrane transporter activity, role in transmembrane transport and integral to membrane, membrane localization	GO:0055085	transmembrane transport	BP	IEA	0.00141429	0.0347916
CAGL0D02662g	0	0	Has domain(s) with predicted substrate-specific transmembrane transporter activity, transmembrane transporter activity, role in transmembrane transport and integral to membrane, membrane localization	GO:0055085	transmembrane transport	BP	IEA	0.00141429	0.0347916
CAGL0F02387g	PHO87	PHO90	Ortholog(s) have phosphate ion transmembrane transporter activity and role in phosphate ion transport	GO:0055085	transmembrane transport	BP	IEA	0.00141429	0.0347916
CAGL0G00242g	YOR1	YOR1	Putative ABC transporter involved in multidrug efflux; gene is upregulated in azole-resistant strain	GO:0055085	transmembrane transport	BP	IEA	0.00141429	0.0347916
