# Supplementary material for: The Candida glabrata Upc2A transcription factor is a global regulator of antifungal drug resistance pathways
Source: PLoS Genet. 2021 Sep 30;17(9):e1009582. doi: 10.1371/journal.pgen.1009582 (PMC8509923; doi:10.1371/journal.pgen.1009582)
Supplement: S3 Table — A list of genes enriched in wild-type Upc2A-bound genes in the presence of fluconazole versus the absence of this drug is populated with RNA-seq data for each gene under 3 different conditions. The log2 values of the ratios of expression detected for fluconazole-treated cells over the untreated control (Flu/con wt), fluconazole-treated upc2A null cells over untreated upc2A null cells (Flu/Con upc2A) and wild-type over upc2A null cells (con wt/con upc2A). (XLSX) [file pgen.1009582.s003.xlsx]

## Sheet: Sheet1
													WTF genes with RNA-seq
	seqnames	start	end	width	strand	score	signalValue	pValue	qValue	peak	feature	start_position	end_position	feature_strand	insideFeature	distancetoFeature	shortestDistance	fromOverlappingOrNearest	gene	name	Sc homologue	annotation													Flu/con wt	Flu/con upc2A	con wt/con upc2A
348	ChrD_C_glabrata_CBS138	562385	567555	5171	*	112547	22.9943	11260.5	11254.8	WTF_1000_minus6_gap100_peak_207	948	560448	562775	+	overlapEnd	1937	390	Upstream&Inside	CAGL0D05896g		PBP1	Orthologs have role in maintenance of rDNA, negative regulation of mRNA polyadenylation, positive regulation of translation, stress granule assembly and cytoplasmic stress granule, polysome localization													0.0353724	-0.242038	0.0334737
349	ChrD_C_glabrata_CBS138	562385	567555	5171	*	112547	22.9943	11260.5	11254.8	WTF_1000_minus6_gap100_peak_207	949	563388	565082	+	includeFeature	-1003	1003	Upstream&Inside	CAGL0D05918g	ATF2	ATF2	Putative alcohol acetyltransferase involved in steroid detoxification; gene is upregulated in azole-resistant strain													3.52893	0.606099	-0.549611
350	ChrD_C_glabrata_CBS138	562385	567555	5171	*	112547	22.9943	11260.5	11254.8	WTF_1000_minus6_gap100_peak_207	950	566095	567564	+	overlapStart	-3710	9	Upstream&Inside	CAGL0D05940g	ERG1	ERG1	Squalene epoxidase with a role in ergosterol synthesis; involved in growth under conditions of low oxygen tension													3.79413	3.7862	-0.199857
351	ChrD_C_glabrata_CBS138	562385	567555	5171	*	112547	22.9943	11260.5	11254.8	WTF_1000_minus6_gap100_peak_207	951	568044	568502	+	upstream	-5659	489	Upstream&Inside	CAGL0D05962g		CBP4	Orthologs have role in mitochondrial respiratory chain complex III assembly and integral component of mitochondrial membrane localization													-0.706043	-1.86161	-0.873299
456	ChrE_C_glabrata_CBS138	506009	507035	1027	*	94123	16.696	9416.92	9412.3	WTF_1000_minus6_gap100_peak_265	1209	504848	505906	-	upstream	-103	103	Upstream&Inside	CAGL0E05170g	GRE2(A)	ARI1	Putative methylglyoxal reductase NADPH-dependent													2.62743	1.96047	-0.512814
457	ChrE_C_glabrata_CBS138	506009	507035	1027	*	94123	16.696	9416.92	9412.3	WTF_1000_minus6_gap100_peak_265	1210	506831	507868	-	overlapEnd	1859	204	Upstream&Inside	CAGL0E05192g		0	Protein of unknown function													1.77153	2.01404	-0.165348
1454	ChrK_C_glabrata_CBS138	1182509	1185144	2636	*	92557	25.6283	9260.29	9255.79	WTF_1000_minus6_gap100_peak_884	4177	1184212	1185195	+	overlapStart	-1703	51	Upstream&Inside	CAGL0K12100g		HEM13	Putative coproporphyrinogen III oxidase; protein differentially expressed in azole resistant strain													2.2572	0.160033	0.374012
1455	ChrK_C_glabrata_CBS138	1182509	1185144	2636	*	92557	25.6283	9260.29	9255.79	WTF_1000_minus6_gap100_peak_884	4178	1186011	1187753	+	upstream	-3502	867	Upstream&Inside	CAGL0K12122g		MMS4	Orthologs have crossover junction endodeoxyribonuclease activity and role in DNA repair, DNA topological change, regulation of reciprocal meiotic recombination, resolution of meiotic recombination intermediates													0.0225799	0.308196	0.213583
342	ChrD_C_glabrata_CBS138	519001	522104	3104	*	73155	12.5365	7319.55	7315.5	WTF_1000_minus6_gap100_peak_204	928	518042	518767	-	upstream	-234	234	Upstream&Inside	CAGL0D05434g	ROX1	0	Protein of unknown function													0.285129	0.821556	-0.930803
343	ChrD_C_glabrata_CBS138	519001	522104	3104	*	73155	12.5365	7319.55	7315.5	WTF_1000_minus6_gap100_peak_204	929	521445	522071	+	includeFeature	-2444	33	Upstream&Inside	CAGL0D05456g		0	Protein of unknown function													0.717919	0.993488	-0.0711907
344	ChrD_C_glabrata_CBS138	519001	522104	3104	*	73155	12.5365	7319.55	7315.5	WTF_1000_minus6_gap100_peak_204	930	522559	524733	+	upstream	-3558	455	Upstream&Inside	CAGL0D05478g		TFG1	Orthologs have protein phosphatase activator activity													0.0520607	0.240461	-0.0332623
882	ChrH_C_glabrata_CBS138	590567	591742	1176	*	58358	20.0887	5839.74	5835.88	WTF_1000_minus6_gap100_peak_526	2406	588556	590229	-	upstream	-338	338	Upstream&Inside	CAGL0H06017g	FLR1	0	Multidrug transporter of the major facilitator superfamily involved in 5-flucytosine resistance; gene is downregulated in azole-resistant strain													-2.04316	0.176709	0.00669472
439	ChrE_C_glabrata_CBS138	415491	419472	3982	*	56116	21.3909	5615.44	5611.61	WTF_1000_minus6_gap100_peak_255	1171	415588	417189	-	includeFeature	1698	97	Upstream&Inside	CAGL0E04334g	ERG11	ERG11	Putative cytochrome P-450 lanosterol 14-alpha-demethylase; target enzyme of azole antifungal drugs; increased protein abundance in azole resistant strain													2.0025	-1.41322	0.971017
440	ChrE_C_glabrata_CBS138	415491	419472	3982	*	56116	21.3909	5615.44	5611.61	WTF_1000_minus6_gap100_peak_255	1172	418090	418800	-	includeFeature	3309	672	Upstream&Inside	CAGL0E04356g		SOD2	Orthologs have manganese ion binding, superoxide dismutase activity													0.757667	0.827684	-1.11816
1599	ChrL_C_glabrata_CBS138	835825	838165	2341	*	39529	13.5828	3956.58	3952.93	WTF_1000_minus6_gap100_peak_986	4557	833821	835725	-	upstream	-100	100	Upstream&Inside	CAGL0L07546g		BAP3	Orthologs have amino acid transmembrane transporter activity and role in amino acid transport, transmembrane transport													0.230527	0.497075	-0.413086
1600	ChrL_C_glabrata_CBS138	835825	838165	2341	*	39529	13.5828	3956.58	3952.93	WTF_1000_minus6_gap100_peak_986	4558	837393	837713	-	includeFeature	1888	452	Upstream&Inside	CAGL0L07568g		0	Protein of unknown function													0.405614	0.881453	0.279895
1797	ChrM_C_glabrata_CBS138	850910	854599	3690	*	39055	10.3269	3909.23	3905.59	WTF_1000_minus6_gap100_peak_1108	5199	849926	850558	-	upstream	-352	352	Upstream&Inside	CAGL0M08514g	PIR5	PIR3	Pir protein family member, putative cell wall component													1.28501	-0.569344	-0.340342
1798	ChrM_C_glabrata_CBS138	850910	854599	3690	*	39055	10.3269	3909.23	3905.59	WTF_1000_minus6_gap100_peak_1108	5200	852150	853376	-	includeFeature	2466	1223	Upstream&Inside	CAGL0M08536g		0	Protein of unknown function													-0.323093	0.831875	0.477527
1799	ChrM_C_glabrata_CBS138	850910	854599	3690	*	39055	10.3269	3909.23	3905.59	WTF_1000_minus6_gap100_peak_1108	5201	854646	854813	+	upstream	-3736	47	Upstream&Inside	CAGL0M08552g		PMP3	Orthologs have phosphatidic acid binding, phosphatidylinositol-3,5-bisphosphate binding, phosphatidylinositol-3-phosphate binding, sphingolipid binding activity													-0.124511	-0.273761	-0.37316
1346	ChrK_C_glabrata_CBS138	523604	525420	1817	*	36372	11.7954	3640.86	3637.28	WTF_1000_minus6_gap100_peak_819	3877	525728	526846	+	upstream	-2124	308	Upstream&Inside	CAGL0K05357g	GLN1	GLN1	Orthologs have glutamate-ammonia ligase activity, role in ammonia assimilation cycle, glutamine biosynthetic process and nuclear periphery localization													-1.47511	-0.945729	-0.0365941
1108	ChrI_C_glabrata_CBS138	966708	969154	2447	*	33661	17.2683	3369.69	3366.16	WTF_1000_minus6_gap100_peak_667	3060	968580	968810	+	includeFeature	-1872	344	Upstream&Inside	CAGL0I10125g		0	Protein of unknown function													-2.92365	0.0308335	0.00461551
1329	ChrK_C_glabrata_CBS138	423527	425453	1927	*	32148	16.6086	3218.38	3214.89	WTF_1000_minus6_gap100_peak_809	3838	424537	425463	+	overlapStart	-1010	10	Upstream&Inside	CAGL0K04477g		ERG25	Orthologs have C-4 methylsterol oxidase activity, role in ergosterol biosynthetic process and endoplasmic reticulum membrane, plasma membrane localization													2.32274	1.20006	1.23457
19	ChrA_C_glabrata_CBS138	119000	121452	2453	*	31708	10.7094	3174.38	3170.89	WTF_1000_minus6_gap100_peak_10	50	117020	119572	+	overlapEnd	1980	572	Upstream&Inside	CAGL0A01177g		PLC1	Orthologs have phosphatidylinositol phospholipase C activity													0.408763	0.0785542	-0.0904176
20	ChrA_C_glabrata_CBS138	119000	121452	2453	*	31708	10.7094	3174.38	3170.89	WTF_1000_minus6_gap100_peak_10	51	119731	120042	+	includeFeature	-731	731	Upstream&Inside	CAGL0A01193g		ACM1	Orthologs have ubiquitin-protein transferase inhibitor activity, role in negative regulation of ubiquitin protein ligase activity and cytoplasm, nucleus localization													-0.408115	0.157413	0.107668
21	ChrA_C_glabrata_CBS138	119000	121452	2453	*	31708	10.7094	3174.38	3170.89	WTF_1000_minus6_gap100_peak_10	52	121067	122908	+	overlapStart	-2067	385	Upstream&Inside	CAGL0A01199g	DIP5	DIP5	Putative dicarboxylic amino acid permease													0.207091	-1.25007	-0.580679
1629	ChrL_C_glabrata_CBS138	1017375	1020569	3195	*	29586	11.5555	2962.04	2958.61	WTF_1000_minus6_gap100_peak_1004	4640	1018071	1018406	+	includeFeature	-696	696	Upstream&Inside	CAGL0L09361g		0	Protein of unknown function													1.98408	1.21571	-0.883093
1630	ChrL_C_glabrata_CBS138	1017375	1020569	3195	*	29586	11.5555	2962.04	2958.61	WTF_1000_minus6_gap100_peak_1004	4641	1019755	1020069	-	includeFeature	2694	500	Upstream&Inside	CAGL0L09372g		0	Protein of unknown function													1.28347	1.43369	-0.0877791
1631	ChrL_C_glabrata_CBS138	1017375	1020569	3195	*	29586	11.5555	2962.04	2958.61	WTF_1000_minus6_gap100_peak_1004	4642	1020856	1021956	+	upstream	-3481	287	Upstream&Inside	CAGL0L09383g	SUT2	SUT2	Orthologs have role in negative regulation of filamentous growth of a population of unicellular organisms in response to starvation by negative regulation of transcription from RNA polymerase II promoter, more													-1.25688	0.541462	-0.228076
1701	ChrM_C_glabrata_CBS138	201340	204164	2825	*	28012	12.0753	2804.62	2801.24	WTF_1000_minus6_gap100_peak_1051	4890	197743	201900	+	overlapEnd	3597	560	Upstream&Inside	CAGL0M01738g		SPT7	Orthologs have structural molecule activity and role in cellular protein-containing complex assembly, cellular response to drug, conjugation with cellular fusion, histone acetylation													-0.408474	-0.879676	-0.0237529
1702	ChrM_C_glabrata_CBS138	201340	204164	2825	*	28012	12.0753	2804.62	2801.24	WTF_1000_minus6_gap100_peak_1051	4891	203616	208115	+	overlapStart	-2276	548	Upstream&Inside	CAGL0M01760g	CDR1	0	Multidrug transporter of ATP-binding cassette ABC superfamily, involved in resistance to azoles; expression regulated by Pdr1p; increased abundance in azole resistant strains; expression increased by loss of the mitochondrial genome													3.63529	2.19591	-0.106017
814	ChrH_C_glabrata_CBS138	133905	135772	1868	*	25476	11.5908	2550.98	2547.66	WTF_1000_minus6_gap100_peak_481	2196	133494	134099	+	overlapEnd	411	194	Upstream&Inside	CAGL0H01353g		MHR1	Orthologs have recombinase activity, single-stranded DNA binding, structural constituent of ribosome activity													-0.774686	-1.87534	-0.743264
815	ChrH_C_glabrata_CBS138	133905	135772	1868	*	25476	11.5908	2550.98	2547.66	WTF_1000_minus6_gap100_peak_481	2197	135473	136495	+	overlapStart	-1568	299	Upstream&Inside	CAGL0H01375g	SUR2	SUR2	Predicted sphinganine hydroxylase with role in sphingolipid biosynthesis; mutants show reduced sensitivity to caspofungin and increased sensitivity to micafungin													0.0147372	0.642917	0.480045
1597	ChrL_C_glabrata_CBS138	829383	832067	2685	*	24943	11.5724	2497.69	2494.4	WTF_1000_minus6_gap100_peak_984	4556	828380	829066	-	upstream	-317	317	Upstream&Inside	CAGL0L07502g		TIP1	Putative GPI-linked cell wall protein													0.749374	1.15791	0.0114732
640	ChrG_C_glabrata_CBS138	90955	92867	1913	*	24851	11.0805	2488.46	2485.17	WTF_1000_minus6_gap100_peak_383	1715	90335	91672	+	overlapEnd	620	620	Upstream&Inside	CAGL0G01012g		SPO77	Orthologs have role in ascospore wall assembly, ascospore-type prospore membrane assembly													-0.303105	2.01301	-0.199458
1374	ChrK_C_glabrata_CBS138	721059	722523	1465	*	24780	10.8472	2481.33	2478.05	WTF_1000_minus6_gap100_peak_836	3964	718797	720887	-	upstream	-172	172	Upstream&Inside	CAGL0K07293g		FAA4	Orthologs have long-chain fatty acid-CoA ligase activity and role in long-chain fatty acid import, long-chain fatty-acyl-CoA metabolic process, sphingoid long-chain base transport													-0.519389	-1.34882	0.470014
1375	ChrK_C_glabrata_CBS138	721059	722523	1465	*	24780	10.8472	2481.33	2478.05	WTF_1000_minus6_gap100_peak_836	3965	722554	722829	+	upstream	-1495	31	Upstream&Inside	CAGL0K07315g		COA6	Orthologs have role in cellular copper ion homeostasis, mitochondrial respiratory chain complex IV assembly and mitochondrial intermembrane space localization													-0.517823	-1.76033	-0.832359
1581	ChrL_C_glabrata_CBS138	752378	753962	1585	*	23360	10.4052	2339.28	2336.06	WTF_1000_minus6_gap100_peak_974	4516	750307	752793	+	overlapEnd	2071	415	Upstream&Inside	CAGL0L06644g		0	Protein of unknown function													0.204777	0.286717	0.0991741
1582	ChrL_C_glabrata_CBS138	752378	753962	1585	*	23360	10.4052	2339.28	2336.06	WTF_1000_minus6_gap100_peak_974	4517	754333	755529	+	upstream	-1955	371	Upstream&Inside	CAGL0L06666g	YHB1	YHB1	Putative flavohemoglobin, involved in nitric oxide detoxification													0.106125	-1.41318	0.129194
297	ChrD_C_glabrata_CBS138	280229	282566	2338	*	23093	9.05127	2312.55	2309.34	WTF_1000_minus6_gap100_peak_179	808	278099	279793	-	upstream	-436	436	Upstream&Inside	CAGL0D02662g		0	Has domains with predicted transmembrane transporter activity, role in transmembrane transport and integral component of membrane, membrane localization													0.425182	0.469307	-0.311063
298	ChrD_C_glabrata_CBS138	280229	282566	2338	*	23093	9.05127	2312.55	2309.34	WTF_1000_minus6_gap100_peak_179	809	282249	284369	-	overlapEnd	4140	317	Upstream&Inside	CAGL0D02684g		0	Orthologs have role in activation of mitotic cell cycle spindle assembly checkpoint and attachment of mitotic spindle microtubules to kinetochore, more													0.0117692	-0.0109601	0.0699935
1577	ChrL_C_glabrata_CBS138	725625	728666	3042	*	22531	10.1255	2256.29	2253.11	WTF_1000_minus6_gap100_peak_971	4505	728331	728999	+	overlapStart	-2706	333	Upstream&Inside	CAGL0L06424g		0	Predicted GPI-linked adhesin-like protein													-1.08356	-1.98491	0.296387
1829	ChrM_C_glabrata_CBS138	1166297	1168416	2120	*	22261	8.45016	2229.33	2226.15	WTF_1000_minus6_gap100_peak_1126	5345	1166308	1166748	-	includeFeature	451	11	Upstream&Inside	CAGL0M11726g		CCW12	Putative GPI-linked cell wall adhesin-like protein													-0.222716	-0.562686	0.16589
1830	ChrM_C_glabrata_CBS138	1166297	1168416	2120	*	22261	8.45016	2229.33	2226.15	WTF_1000_minus6_gap100_peak_1126	5346	1168856	1170199	+	upstream	-2559	440	Upstream&Inside	CAGL0M11748g	HOG1	HOG1	Orthologs have SAP kinase activity, calmodulin binding, chromatin binding activity													0.325264	0.517607	-0.174443
591	ChrF_C_glabrata_CBS138	730704	732331	1628	*	21741	9.23169	2177.26	2174.11	WTF_1000_minus6_gap100_peak_354	1596	729306	730517	-	upstream	-187	187	Upstream&Inside	CAGL0F07513g		MBR1	Orthologs have role in aerobic respiration													2.07869	2.70386	-0.869543
592	ChrF_C_glabrata_CBS138	730704	732331	1628	*	21741	9.23169	2177.26	2174.11	WTF_1000_minus6_gap100_peak_354	1597	731456	732397	-	overlapEnd	1693	66	Upstream&Inside	CAGL0F07535g		YJU3	Orthologs have acylglycerol lipase activity, role in triglyceride metabolic process and lipid droplet, membrane localization													0.960518	0.0822192	0.101761
485	ChrF_C_glabrata_CBS138	16237	17741	1505	*	21627	11.1544	2165.91	2162.76	WTF_1000_minus6_gap100_peak_284	1281	17882	18091	+	upstream	-1645	141	Upstream&Inside	CAGL0F00176g		0	Protein of unknown function													1.2633	1.43582	-0.634445
296	ChrD_C_glabrata_CBS138	271864	273853	1990	*	21352	8.56113	2138.42	2135.28	WTF_1000_minus6_gap100_peak_178	807	274285	275979	+	upstream	-2421	432	Upstream&Inside	CAGL0D02640g		0	Has domains with predicted transmembrane transporter activity, role in transmembrane transport and integral component of membrane, membrane localization													0.449395	0.493405	-0.320475
1026	ChrI_C_glabrata_CBS138	444643	445778	1136	*	20733	11.7776	2076.5	2073.39	WTF_1000_minus6_gap100_peak_614	2829	446336	447637	+	upstream	-1693	558	Upstream&Inside	CAGL0I04884g		0	Orthologs have nuclear chromatin, proteasome regulatory particle, base subcomplex localization													0.364714	0.0728577	-0.231707
1347	ChrK_C_glabrata_CBS138	528908	531123	2216	*	20539	8.51033	2057.08	2053.98	WTF_1000_minus6_gap100_peak_820	3878	528006	529523	+	overlapEnd	902	615	Upstream&Inside	CAGL0K05379g	VMA13	VMA13	Orthologs have role in vacuolar acidification and fungal-type vacuole membrane localization													0.317333	0.187075	-0.178697
1348	ChrK_C_glabrata_CBS138	528908	531123	2216	*	20539	8.51033	2057.08	2053.98	WTF_1000_minus6_gap100_peak_820	3879	530872	531141	+	overlapStart	-1964	18	Upstream&Inside	CAGL0K05390g		0	Protein of unknown function													-0.991034	-0.982071	-0.119971
1652	ChrL_C_glabrata_CBS138	1169078	1170400	1323	*	20506	8.09235	2053.7	2050.61	WTF_1000_minus6_gap100_peak_1020	4704	1167086	1169041	-	upstream	-37	37	Upstream&Inside	CAGL0L10912g		TPO4	Orthologs have spermidine transmembrane transporter activity, spermine transmembrane transporter activity, role in spermidine transport, spermine transport and fungal-type vacuole membrane, plasma membrane localization													0.357666	1.82314	0.0558877
1653	ChrL_C_glabrata_CBS138	1169078	1170400	1323	*	20506	8.09235	2053.7	2050.61	WTF_1000_minus6_gap100_peak_1020	4705	1170327	1171610	+	overlapStart	-1249	73	Upstream&Inside	CAGL0L10934g		MOD5	Orthologs have tRNA binding, tRNA dimethylallyltransferase activity, role in tRNA modification, transfer RNA gene-mediated silencing and cytosol, mitochondrion, nucleolus localization													0.141484	0.597172	0.163062
1135	ChrJ_C_glabrata_CBS138	146776	151477	4702	*	20457	9.13192	2048.88	2045.79	WTF_1000_minus6_gap100_peak_688	3163	151584	152618	+	upstream	-4808	107	Upstream&Inside	CAGL0J01595g	GLM6	0	Gene used for molecular typing of C. glabrata strain isolates													0.0786579	0.346744	0.128468
520	ChrF_C_glabrata_CBS138	177663	181364	3702	*	20401	12.2692	2043.25	2040.17	WTF_1000_minus6_gap100_peak_307	1349	177696	178790	-	includeFeature	1127	33	Upstream&Inside	CAGL0F01793g	ERG3	ERG3	Delta 5,6 sterol desaturase; C-5 sterol desaturase; predicted transmembrane domain and endolasmic reticulum ER binding motif; gene used for molecular typing of C. glabrata strain isolates													2.62408	0.113286	1.19906
521	ChrF_C_glabrata_CBS138	177663	181364	3702	*	20401	12.2692	2043.25	2040.17	WTF_1000_minus6_gap100_peak_307	1350	179470	180414	-	includeFeature	2751	950	Upstream&Inside	CAGL0F01815g		0	Protein of unknown function													1.3952	1.61271	-0.377113
522	ChrF_C_glabrata_CBS138	177663	181364	3702	*	20401	12.2692	2043.25	2040.17	WTF_1000_minus6_gap100_peak_307	1351	181178	182980	+	overlapStart	-3515	186	Upstream&Inside	CAGL0F01837g	SPT8	SPT8	Orthologs have TBP-class protein binding, transcription coregulator activity													-0.422567	0.764616	-0.0231076
1676	ChrM_C_glabrata_CBS138	19428	21686	2259	*	19599	9.47978	1962.97	1959.95	WTF_1000_minus6_gap100_peak_1034	4819	22039	23691	+	upstream	-2611	353	Upstream&Inside	CAGL0M00154g	CYN1	0	Plasma membrane high affinity cystine specific transporter; present only in pathogenic yeasts; confers the ability to utilize cystine as a sulfur source													-0.701896	-1.49099	-0.133097
1449	ChrK_C_glabrata_CBS138	1165596	1167803	2208	*	19551	8.39172	1958.21	1955.2	WTF_1000_minus6_gap100_peak_880	4174	1162128	1165391	-	upstream	-205	205	Upstream&Inside	CAGL0K12034g	ENA1	ENA1	Na%2B-ATPase with broad substrate specificity; plays a role in sodium detoxification; highly upregulated by increased osmotic pressure or sodium concentration													1.64619	1.49152	-0.282465
1450	ChrK_C_glabrata_CBS138	1165596	1167803	2208	*	19551	8.39172	1958.21	1955.2	WTF_1000_minus6_gap100_peak_880	4175	1167456	1168163	+	overlapStart	-1860	347	Upstream&Inside	CAGL0K12056g		RSM10	Orthologs have structural constituent of ribosome activity and mitochondrial small ribosomal subunit localization													-0.773326	-1.78203	-0.613714
1230	ChrJ_C_glabrata_CBS138	975129	976110	982	*	19509	7.98783	1953.98	1950.97	WTF_1000_minus6_gap100_peak_747	3541	976274	978052	+	upstream	-1145	164	Upstream&Inside	CAGL0J09944g	AQR1	AQR1	Plasma membrane drug:H%2B antiporter involved in resistance to drugs and acetic acid													-4.99	1.81661	-0.0592672
963	ChrI_C_glabrata_CBS138	26967	29735	2769	*	19029	10.2007	1905.95	1902.97	WTF_1000_minus6_gap100_peak_578	2630	26900	27403	+	overlapEnd	67	67	Upstream&Inside	CAGL0I00352g		RAD6	Orthologs have proteasome binding, single-stranded DNA binding, single-stranded DNA-dependent ATPase activity, ubiquitin conjugating enzyme activity													2.24439	0.345223	-0.054694
964	ChrI_C_glabrata_CBS138	26967	29735	2769	*	19029	10.2007	1905.95	1902.97	WTF_1000_minus6_gap100_peak_578	2631	27597	28154	-	includeFeature	1187	630	Upstream&Inside	CAGL0I00374g		GEP7	Ortholog of S. cerevisiae : GEP7 and Saccharomyces cerevisiae S288C : YGL057C													0.39626	0.418737	-0.0693735
965	ChrI_C_glabrata_CBS138	26967	29735	2769	*	19029	10.2007	1905.95	1902.97	WTF_1000_minus6_gap100_peak_578	2632	29245	29592	-	includeFeature	2625	143	Upstream&Inside	CAGL0I00396g		0	Protein of unknown function													0.593706	4.38406	-0.124611
966	ChrI_C_glabrata_CBS138	26967	29735	2769	*	19029	10.2007	1905.95	1902.97	WTF_1000_minus6_gap100_peak_578	2633	30058	31530	+	upstream	-3091	323	Upstream&Inside	CAGL0I00418g		OLE1	Orthologs have electron transfer activity, stearoyl-CoA 9-desaturase activity													-0.5383	-1.55818	0.928373
971	ChrI_C_glabrata_CBS138	36442	39106	2665	*	18723	9.35086	1875.29	1872.33	WTF_1000_minus6_gap100_peak_582	2636	34909	36240	-	upstream	-202	202	Upstream&Inside	CAGL0I00484g		EXG1	Orthologs have cell adhesion molecule binding, glucan endo-1,6-beta-glucosidase activity, glucan exo-1,3-beta-glucosidase activity													-1.30894	-1.82224	-0.00245296
972	ChrI_C_glabrata_CBS138	36442	39106	2665	*	18723	9.35086	1875.29	1872.33	WTF_1000_minus6_gap100_peak_582	2637	38137	40002	-	overlapEnd	3560	896	Upstream&Inside	CAGL0I00506g		ECM38	Orthologs have glutathione hydrolase activity, role in glutathione catabolic process, xenobiotic metabolic process and fungal-type vacuole localization													0.500623	0.953786	-0.350072
413	ChrE_C_glabrata_CBS138	289923	291480	1558	*	18442	6.96987	1847.24	1844.3	WTF_1000_minus6_gap100_peak_239	1120	289401	290372	-	overlapStart	449	449	Upstream&Inside	CAGL0E03113g		RSR1	Orthologs have GTPase activity													-0.385067	0.237937	0.105872
414	ChrE_C_glabrata_CBS138	289923	291480	1558	*	18442	6.96987	1847.24	1844.3	WTF_1000_minus6_gap100_peak_239	1121	291237	292742	+	overlapStart	-1314	243	Upstream&Inside	CAGL0E03157g	CYS4	CYS4	Orthologs have cystathionine beta-synthase activity													-0.5216	-1.16481	0.127149
693	ChrG_C_glabrata_CBS138	375059	375881	823	*	18391	9.01919	1842.07	1839.13	WTF_1000_minus6_gap100_peak_413	1850	372896	374599	-	upstream	-460	460	Upstream&Inside	CAGL0G03927g	TPO1_1	TPO1	Putative drug:H%2B antiporter, involved in efflux of clotrimazole; required for resistance to clotrimazole and other drugs; involved in virulence													0.83457	-0.939958	0.210728
694	ChrG_C_glabrata_CBS138	375059	375881	823	*	18391	9.01919	1842.07	1839.13	WTF_1000_minus6_gap100_peak_413	1851	375421	375924	+	overlapStart	-362	43	Upstream&Inside	CAGL0G03949g		0	Protein of unknown function													0.33747	-1.2737	0.06216
1806	ChrM_C_glabrata_CBS138	873347	876611	3265	*	18278	12.3249	1830.81	1827.89	WTF_1000_minus6_gap100_peak_1112	5212	873232	873642	+	overlapEnd	115	115	Upstream&Inside	CAGL0M08778g	SWM1	SWM1	Orthologs have ubiquitin protein ligase activity, role in anaphase-promoting complex assembly, ascospore wall assembly, regulation of mitotic metaphase/anaphase transition and anaphase-promoting complex localization													-0.236843	0.00313565	0.219026
895	ChrH_C_glabrata_CBS138	716643	717915	1273	*	17952	8.31439	1798.18	1795.28	WTF_1000_minus6_gap100_peak_535	2467	715930	716766	+	overlapEnd	713	123	Upstream&Inside	CAGL0H07315g		PIB1	Orthologs have phosphatidylinositol-3-phosphate binding, ubiquitin protein ligase activity and role in cytoplasm protein quality control by the ubiquitin-proteasome system, protein ubiquitination													0.0326298	0.111381	-0.0549524
896	ChrH_C_glabrata_CBS138	716643	717915	1273	*	17952	8.31439	1798.18	1795.28	WTF_1000_minus6_gap100_peak_535	2468	718141	718590	+	upstream	-1498	226	Upstream&Inside	CAGL0H07337g		0	Protein of unknown function													1.18096	1.12688	-0.549771
82	ChrB_C_glabrata_CBS138	48390	51242	2853	*	17951	10.8932	1798.05	1795.15	WTF_1000_minus6_gap100_peak_50	236	48898	49506	-	includeFeature	1116	508	Upstream&Inside	CAGL0B00572g		0	Protein of unknown function													-0.703904	-1.11034	0.206889
83	ChrB_C_glabrata_CBS138	48390	51242	2853	*	17951	10.8932	1798.05	1795.15	WTF_1000_minus6_gap100_peak_50	237	51485	51682	+	upstream	-3095	243	Upstream&Inside	CAGL0B00594g		YCL048W-A	Predicted GPI-linked protein													-1.3783	-0.695705	0.201604
447	ChrE_C_glabrata_CBS138	458404	460906	2503	*	17949	8.76001	1797.85	1794.94	WTF_1000_minus6_gap100_peak_260	1191	457385	458650	-	overlapStart	246	246	Upstream&Inside	CAGL0E04774g		YDR222W	Has domains with predicted role in response to oxidative stress													2.31492	2.59024	-0.0072436
448	ChrE_C_glabrata_CBS138	458404	460906	2503	*	17949	8.76001	1797.85	1794.94	WTF_1000_minus6_gap100_peak_260	1192	460077	462038	-	overlapEnd	3634	829	Upstream&Inside	CAGL0E04796g		GTB1	Orthologs have alpha-1,4-glucosidase activity, role in N-glycan processing, polysaccharide biosynthetic process and endoplasmic reticulum lumen, glucosidase II complex localization													1.00803	0.309464	0.10623
277	ChrD_C_glabrata_CBS138	140376	141838	1463	*	17939	8.55559	1796.85	1793.95	WTF_1000_minus6_gap100_peak_170	740	138971	139960	-	upstream	-416	416	Upstream&Inside	CAGL0D01232g		MRL1	Orthologs have signal sequence binding activity, role in vacuolar transport and late endosome localization													0.446929	0.696989	-0.101844
278	ChrD_C_glabrata_CBS138	140376	141838	1463	*	17939	8.55559	1796.85	1793.95	WTF_1000_minus6_gap100_peak_170	741	140355	141038	+	overlapEnd	21	21	Upstream&Inside	CAGL0D01254g		0	Protein of unknown function													0.323748	0.884881	-0.0896068
279	ChrD_C_glabrata_CBS138	140376	141838	1463	*	17939	8.55559	1796.85	1793.95	WTF_1000_minus6_gap100_peak_170	742	142000	142191	+	upstream	-1624	162	Upstream&Inside	CAGL0D01265g	MT-I	0	Copper-binding metallothionein, involved in sequestration of metal ions; inducible by copper and silver; gene used for molecular typing of C. glabrata strain isolates													1.06366	2.68942	2.34977
280	ChrD_C_glabrata_CBS138	140376	141838	1463	*	17939	8.55559	1796.85	1793.95	WTF_1000_minus6_gap100_peak_170	743	142618	143949	+	upstream	-2242	780	Upstream&Inside	CAGL0D01276g		OPY2	Orthologs have role in fungal-type cell wall biogenesis, mitotic cell cycle G1 arrest in response to pheromone and osmosensory signaling pathway, more													1.90655	2.28114	-0.0991481
1315	ChrK_C_glabrata_CBS138	370164	372786	2623	*	17795	9.2329	1782.48	1779.59	WTF_1000_minus6_gap100_peak_800	3817	369490	369963	-	upstream	-201	201	Upstream&Inside	CAGL0K03993g		POP6	Orthologs have rRNA primary transcript binding, ribonuclease MRP activity, ribonuclease P activity													0.596343	1.30277	-0.0156294
1316	ChrK_C_glabrata_CBS138	370164	372786	2623	*	17795	9.2329	1782.48	1779.59	WTF_1000_minus6_gap100_peak_800	3818	370244	371089	+	includeFeature	-80	80	Upstream&Inside	CAGL0K04015g		IMO32	Orthologs have mitochondrion localization													0.181963	0.0949436	-0.337958
1317	ChrK_C_glabrata_CBS138	370164	372786	2623	*	17795	9.2329	1782.48	1779.59	WTF_1000_minus6_gap100_peak_800	3819	373375	379068	+	upstream	-3211	589	Upstream&Inside	CAGL0K04037g	FKS2	GSC2	Putative 1,3-beta-glucan synthase component; functionally redundant with Fks1p; %22hot spot%22 mutations in FKS2 confer resistance to echinocandins													2.69207	2.39696	-0.717215
126	ChrB_C_glabrata_CBS138	340789	341805	1017	*	17646	13.3152	1767.57	1764.69	WTF_1000_minus6_gap100_peak_78	366	336071	340138	-	upstream	-651	651	Upstream&Inside	CAGL0B03421g		HAP1	Orthologs have DNA-binding transcription activator activity, RNA polymerase II-specific, RNA polymerase II proximal promoter sequence-specific DNA binding activity													0.857669	0.721105	0.397824
127	ChrB_C_glabrata_CBS138	340789	341805	1017	*	17646	13.3152	1767.57	1764.69	WTF_1000_minus6_gap100_peak_78	367	341791	343548	-	overlapEnd	2759	14	Upstream&Inside	CAGL0B03443g		MCP2	Orthologs have role in lipid homeostasis, mitochondrion organization and integral component of mitochondrial membrane, mitochondrial inner membrane localization													0.406914	0.537826	0.0955243
615	ChrF_C_glabrata_CBS138	871389	873553	2165	*	17510	8.38066	1753.91	1751.04	WTF_1000_minus6_gap100_peak_371	1657	873849	876659	+	upstream	-2460	296	Upstream&Inside	CAGL0F08833g		MSB2	Putative adhesin-like protein													0.0447383	-1.58975	0.299296
303	ChrD_C_glabrata_CBS138	342122	343716	1595	*	17506	8.36449	1753.47	1750.61	WTF_1000_minus6_gap100_peak_182	839	340949	342586	-	overlapStart	464	464	Upstream&Inside	CAGL0D03322g		IZH3	Orthologs have role in cellular zinc ion homeostasis													0.407542	-0.152329	-0.165169
304	ChrD_C_glabrata_CBS138	342122	343716	1595	*	17506	8.36449	1753.47	1750.61	WTF_1000_minus6_gap100_peak_182	840	343595	348958	-	overlapEnd	6836	121	Upstream&Inside	CAGL0D03344g		UBR2	Orthologs have ubiquitin-protein transferase activity, role in cytoplasm protein quality control by the ubiquitin-proteasome system, protein polyubiquitination and MUB1-RAD6-UBR2 ubiquitin ligase complex localization													0.5689	0.260165	-0.0934322
1109	ChrI_C_glabrata_CBS138	984721	986369	1649	*	17395	9.19156	1742.43	1739.57	WTF_1000_minus6_gap100_peak_668	3061	970731	983741	-	upstream	-980	980	Upstream&Inside	CAGL0I10147g	PWP1	0	Protein with 32 tandem repeats; putative adhesin-like protein; belongs to adhesin cluster II													-0.502142	1.71645	-0.147755
1055	ChrI_C_glabrata_CBS138	588639	590345	1707	*	17370	9.68765	1739.91	1737.06	WTF_1000_minus6_gap100_peak_631	2888	590802	591503	+	upstream	-2163	457	Upstream&Inside	CAGL0I06160g	PIR4	CIS3	Pir protein family member, putative cell wall component													0.724105	-0.530015	0.179667
784	ChrG_C_glabrata_CBS138	917850	919953	2104	*	16890	7.56926	1691.85	1689.02	WTF_1000_minus6_gap100_peak_464	2106	917738	918130	-	overlapStart	280	112	Upstream&Inside	CAGL0G09603g		YOR186W	Putative protein; gene is upregulated in azole-resistant strain													1.24033	0.730542	-0.213548
785	ChrG_C_glabrata_CBS138	917850	919953	2104	*	16890	7.56926	1691.85	1689.02	WTF_1000_minus6_gap100_peak_464	2107	918731	919138	+	includeFeature	-881	815	Upstream&Inside	CAGL0G09625g		0	Protein of unknown function													-0.639524	0.842399	0.149667
786	ChrG_C_glabrata_CBS138	917850	919953	2104	*	16890	7.56926	1691.85	1689.02	WTF_1000_minus6_gap100_peak_464	2108	919350	919676	-	includeFeature	1826	277	Upstream&Inside	CAGL0G09647g		0	Protein of unknown function													-1.24577	1.10931	0.174639
787	ChrG_C_glabrata_CBS138	917850	919953	2104	*	16890	7.56926	1691.85	1689.02	WTF_1000_minus6_gap100_peak_464	2109	920241	921407	+	upstream	-2391	288	Upstream&Inside	CAGL0G09669g		0	Orthologs have guanyl-nucleotide exchange factor activity, translation initiation factor activity, role in cytoplasmic translational initiation and eukaryotic translation initiation factor 2B complex localization													-0.557101	-1.30346	0.174648
919	ChrH_C_glabrata_CBS138	820566	822340	1775	*	16583	9.06323	1661.13	1658.32	WTF_1000_minus6_gap100_peak_553	2515	819301	820383	-	upstream	-183	183	Upstream&Inside	CAGL0H08371g		0	Has domains with predicted uroporphyrinogen decarboxylase activity and role in porphyrin-containing compound biosynthetic process													0.110518	-0.891977	-0.0709033
920	ChrH_C_glabrata_CBS138	820566	822340	1775	*	16583	9.06323	1661.13	1658.32	WTF_1000_minus6_gap100_peak_553	2516	821998	823836	+	overlapStart	-1432	342	Upstream&Inside	CAGL0H08393g		BAP2	Orthologs have amino acid transmembrane transporter activity and role in amino acid transport, transmembrane transport													0.727909	1.43494	0.00952101
599	ChrF_C_glabrata_CBS138	789157	790616	1460	*	16274	8.26932	1630.22	1627.43	WTF_1000_minus6_gap100_peak_361	1618	785803	788613	-	upstream	-544	544	Upstream&Inside	CAGL0F07997g		KEL2	Orthologs have role in conjugation with cellular fusion, negative regulation of exit from mitosis, regulation of cytokinesis, regulation of formin-nucleated actin cable assembly, regulation of vesicle-mediated transport													-0.0482763	-1.5865	-0.180449
629	ChrG_C_glabrata_CBS138	29110	32595	3486	*	16259	7.25067	1628.75	1625.96	WTF_1000_minus6_gap100_peak_379	1685	27239	28918	-	upstream	-192	192	Upstream&Inside	CAGL0G00286g	GAS1	0	Putative glycoside hydrolase of the Gas/Phr family; predicted GPI-anchor													3.11519	3.23907	0.136087
630	ChrG_C_glabrata_CBS138	29110	32595	3486	*	16259	7.25067	1628.75	1625.96	WTF_1000_minus6_gap100_peak_379	1686	30536	30802	-	includeFeature	1692	1426	Upstream&Inside	CAGL0G00297g		0	Protein of unknown function													1.02259	1.61197	0.229232
631	ChrG_C_glabrata_CBS138	29110	32595	3486	*	16259	7.25067	1628.75	1625.96	WTF_1000_minus6_gap100_peak_379	1687	32751	33875	+	upstream	-3641	156	Upstream&Inside	CAGL0G00308g	SCW4	SCW4	Putative transglycosidase with a predicted role in the modification of 1,3-beta-glucan													-1.69384	-1.73489	0.0949852
902	ChrH_C_glabrata_CBS138	737252	737940	689	*	16103	8.46214	1613.15	1610.37	WTF_1000_minus6_gap100_peak_540	2478	738086	739516	+	upstream	-834	146	Upstream&Inside	CAGL0H07557g		FZF1	Orthologs have DNA-binding transcription activator activity, RNA polymerase II-specific, RNA polymerase II proximal promoter sequence-specific DNA binding activity													0.0854656	1.87429	-0.249103
245	ChrD_C_glabrata_CBS138	20824	23323	2500	*	15946	10.1992	1597.39	1594.62	WTF_1000_minus6_gap100_peak_152	691	23693	25075	+	upstream	-2869	370	Upstream&Inside	CAGL0D00176g		GDH3	Orthologs have glutamate dehydrogenase NADP%2B activity, role in ammonia assimilation cycle, glutamate biosynthetic process, invasive filamentous growth and cytosol, extracellular region, nucleus localization													-1.26535	-1.95993	0.287144
1266	ChrK_C_glabrata_CBS138	78588	80021	1434	*	15429	5.73559	1545.66	1542.93	WTF_1000_minus6_gap100_peak_772	3665	75466	78096	-	upstream	-492	492	Upstream&Inside	CAGL0K00693g		SWE1	Orthologs have protein tyrosine kinase activity													0.0802836	0.138376	0.198517
1267	ChrK_C_glabrata_CBS138	78588	80021	1434	*	15429	5.73559	1545.66	1542.93	WTF_1000_minus6_gap100_peak_772	3666	80166	81185	+	upstream	-1578	145	Upstream&Inside	CAGL0K00715g	RTA1	RTA1	Putative protein involved in 7-aminocholesterol resistance; gene is upregulated in azole-resistant strain													3.45624	4.40998	0.0631668
1042	ChrI_C_glabrata_CBS138	537869	539392	1524	*	15163	7.99997	1519.06	1516.34	WTF_1000_minus6_gap100_peak_624	2865	535983	538259	+	overlapEnd	1886	390	Upstream&Inside	CAGL0I05676g		PRP2	Orthologs have RNA-dependent ATPase activity, role in generation of catalytic spliceosome for first transesterification step, snoRNA splicing and U2-type catalytic step 1 spliceosome localization													0.232265	1.45184	0.125825
1043	ChrI_C_glabrata_CBS138	537869	539392	1524	*	15163	7.99997	1519.06	1516.34	WTF_1000_minus6_gap100_peak_624	2866	539883	542789	+	upstream	-2014	491	Upstream&Inside	CAGL0I05698g		0	Has domains with predicted 6-phosphofructokinase activity, ATP binding activity, role in fructose 6-phosphate metabolic process, glycolytic process and 6-phosphofructokinase complex, cytoplasm localization													-0.235483	-0.753908	-0.434671
846	ChrH_C_glabrata_CBS138	382243	384313	2071	*	15124	9.30846	1515.13	1512.41	WTF_1000_minus6_gap100_peak_504	2314	379169	381916	-	upstream	-327	327	Upstream&Inside	CAGL0H04037g		GAC1	Orthologs have heat shock protein binding, protein phosphatase regulator activity, role in mitotic spindle assembly checkpoint, response to heat and protein phosphatase type 1 complex localization													-0.116547	-0.797365	-0.0365146
847	ChrH_C_glabrata_CBS138	382243	384313	2071	*	15124	9.30846	1515.13	1512.41	WTF_1000_minus6_gap100_peak_504	2315	383247	383690	-	includeFeature	1447	623	Upstream&Inside	CAGL0H04059g		0	Protein of unknown function													-1.29799	-2.99726	0.191725
321	ChrD_C_glabrata_CBS138	460836	462206	1371	*	15065	7.24163	1509.25	1506.53	WTF_1000_minus6_gap100_peak_193	895	457938	461483	+	overlapEnd	2898	647	Upstream&Inside	CAGL0D04686g		AXL1	Orthologs have metalloendopeptidase activity and role in axial cellular bud site selection, cytogamy, peptide mating pheromone maturation involved in positive regulation of conjugation with cellular fusion													0.0997729	2.06685	-0.104714
322	ChrD_C_glabrata_CBS138	460836	462206	1371	*	15065	7.24163	1509.25	1506.53	WTF_1000_minus6_gap100_peak_193	896	462407	463558	+	upstream	-1571	201	Upstream&Inside	CAGL0D04708g		CTR1	Orthologs have copper ion transmembrane transporter activity, role in copper ion import, iron ion transmembrane transport and plasma membrane localization													0.542451	-0.485399	-2.9768
947	ChrH_C_glabrata_CBS138	940830	942147	1318	*	14932	8.99268	1495.91	1493.21	WTF_1000_minus6_gap100_peak_567	2572	939286	939996	-	upstream	-834	834	Upstream&Inside	CAGL0H09614g		TIR1	Putative GPI-linked cell wall protein													4.17039	1.87948	0.766542
948	ChrH_C_glabrata_CBS138	940830	942147	1318	*	14932	8.99268	1495.91	1493.21	WTF_1000_minus6_gap100_peak_567	2573	942183	942890	+	upstream	-1353	36	Upstream&Inside	CAGL0H09636g		YER010C	Orthologs have 4-hydroxy-4-methyl-2-oxoglutarate aldolase activity, oxaloacetate decarboxylase activity and role in 3,4-dihydroxybenzoate catabolic process													0.57365	1.22498	0.0506044
1849	ChrM_C_glabrata_CBS138	1297476	1299501	2026	*	14815	7.23036	1484.23	1481.53	WTF_1000_minus6_gap100_peak_1138	5412	1295843	1297468	-	upstream	-8	8	Upstream&Inside	CAGL0M13189g	MSN4	MSN4	Putative transcription factor similar to S. cerevisiae Msn4p; involved in response to oxidative stress													0.821903	-0.426723	-0.333076
1850	ChrM_C_glabrata_CBS138	1297476	1299501	2026	*	14815	7.23036	1484.23	1481.53	WTF_1000_minus6_gap100_peak_1138	5413	1299931	1300689	+	upstream	-2455	430	Upstream&Inside	CAGL0M13211g		YKL063C	Ortholog of S. cerevisiae : YKL063C and Saccharomyces cerevisiae S288C : YKL063C													-0.162556	-0.159833	0.16568
1002	ChrI_C_glabrata_CBS138	231074	232021	948	*	14711	6.70984	1473.82	1471.13	WTF_1000_minus6_gap100_peak_599	2728	232393	233598	+	upstream	-1319	372	Upstream&Inside	CAGL0I02574g		OYE2	Orthologs have NADPH dehydrogenase activity, role in apoptotic process and mitochondrion localization													0.262357	1.23187	0.26702
1641	ChrL_C_glabrata_CBS138	1109233	1111168	1936	*	14422	9.90778	1444.89	1442.22	WTF_1000_minus6_gap100_peak_1013	4678	1107675	1108514	-	upstream	-719	719	Upstream&Inside	CAGL0L10340g		SLD7	Orthologs have role in regulation of DNA-dependent DNA replication initiation and DNA replication preinitiation complex, chromosome, centromeric region localization													-0.504566	-1.24172	-0.00102716
1642	ChrL_C_glabrata_CBS138	1109233	1111168	1936	*	14422	9.90778	1444.89	1442.22	WTF_1000_minus6_gap100_peak_1013	4679	1109027	1109785	-	overlapStart	552	206	Upstream&Inside	CAGL0L10362g		YOR062C	Ortholog of S. cerevisiae : YOR062C and Saccharomyces cerevisiae S288C : YOR062C													0.650174	1.17215	-0.427069
1838	ChrM_C_glabrata_CBS138	1204918	1207582	2665	*	14420	9.95665	1444.69	1442.02	WTF_1000_minus6_gap100_peak_1132	5362	1206666	1207001	-	includeFeature	2083	581	Upstream&Inside	CAGL0M12056g		0	Protein of unknown function													-0.140905	-1.10107	0.184993
1402	ChrK_C_glabrata_CBS138	870480	872505	2026	*	14342	8.17122	1436.94	1434.28	WTF_1000_minus6_gap100_peak_853	4026	873022	873969	+	upstream	-2542	517	Upstream&Inside	CAGL0K08646g		KTI12	Orthologs have chromatin binding activity, role in regulation of transcription by RNA polymerase II, tRNA wobble uridine modification and cytoplasm, nucleus localization													-0.127761	0.160132	0.254211
1614	ChrL_C_glabrata_CBS138	929197	930892	1696	*	14276	8.10579	1430.35	1427.69	WTF_1000_minus6_gap100_peak_994	4601	928396	928917	-	upstream	-280	280	Upstream&Inside	CAGL0L08448g		NCE102	Orthologs have role in actin cytoskeleton organization, eisosome assembly, negative regulation of protein phosphorylation, negative regulation of sphingolipid biosynthetic process and pathogenesis, more													-1.05962	-2.06596	-0.19875
1615	ChrL_C_glabrata_CBS138	929197	930892	1696	*	14276	8.10579	1430.35	1427.69	WTF_1000_minus6_gap100_peak_994	4602	930630	930842	+	includeFeature	-1433	50	Upstream&Inside	CAGL0L08481g		0	Protein of unknown function													1.3089	2.48574	-0.276321
1616	ChrL_C_glabrata_CBS138	929197	930892	1696	*	14276	8.10579	1430.35	1427.69	WTF_1000_minus6_gap100_peak_994	4603	931048	932205	+	upstream	-1851	156	Upstream&Inside	CAGL0L08492g		YPR148C	Ortholog of S. cerevisiae : YPR148C and Saccharomyces cerevisiae S288C : YPR148C													0.0878931	0.659771	0.00584897
708	ChrG_C_glabrata_CBS138	468985	469830	846	*	14162	8.67989	1418.95	1416.3	WTF_1000_minus6_gap100_peak_421	1888	464641	468750	-	upstream	-235	235	Upstream&Inside	CAGL0G04873g	ROM2	ROM2	Orthologs have Rho guanyl-nucleotide exchange factor activity, phosphatidylinositol-4,5-bisphosphate binding activity													0.965632	0.898563	0.0629795
709	ChrG_C_glabrata_CBS138	468985	469830	846	*	14162	8.67989	1418.95	1416.3	WTF_1000_minus6_gap100_peak_421	1889	470015	470545	+	upstream	-1030	185	Upstream&Inside	CAGL0G04895g		ARC18	Orthologs have role in Arp2/3 complex-mediated actin nucleation, actin cortical patch localization, cellular response to drug, endocytosis and establishment of mitochondrion localization, more													0.401446	0.744137	0.107673
1039	ChrI_C_glabrata_CBS138	529993	531399	1407	*	14148	7.32329	1417.5	1414.85	WTF_1000_minus6_gap100_peak_623	2861	528542	529657	-	upstream	-336	336	Upstream&Inside	CAGL0I05588g		SMM1	Orthologs have tRNA dihydrouridine synthase activity and role in tRNA modification													-0.928142	-0.733726	0.143902
1040	ChrI_C_glabrata_CBS138	529993	531399	1407	*	14148	7.32329	1417.5	1414.85	WTF_1000_minus6_gap100_peak_623	2862	529962	530369	-	overlapStart	376	31	Upstream&Inside	CAGL0I05610g		YNR014W	Ortholog of S. cerevisiae : YNR014W and Saccharomyces cerevisiae S288C : YNR014W													2.19859	1.88318	-0.711415
1041	ChrI_C_glabrata_CBS138	529993	531399	1407	*	14148	7.32329	1417.5	1414.85	WTF_1000_minus6_gap100_peak_623	2863	531308	533968	+	overlapStart	-1315	91	Upstream&Inside	CAGL0I05632g	PHO91	PHO91	Orthologs have glycerol-3-phosphate transmembrane transporter activity, inorganic phosphate transmembrane transporter activity													0.44495	-0.686194	-0.320541
415	ChrE_C_glabrata_CBS138	294124	295112	989	*	14039	8.37077	1406.57	1403.93	WTF_1000_minus6_gap100_peak_240	1122	293323	294588	+	overlapEnd	801	464	Upstream&Inside	CAGL0E03179g		PTI1	Orthologs have role in mRNA polyadenylation, pre-mRNA cleavage required for polyadenylation, snoRNA 3'-end processing, termination of RNA polymerase II transcription, exosome-dependent													-0.22844	-0.267182	0.119026
416	ChrE_C_glabrata_CBS138	294124	295112	989	*	14039	8.37077	1406.57	1403.93	WTF_1000_minus6_gap100_peak_240	1123	295320	297881	+	upstream	-1196	208	Upstream&Inside	CAGL0E03201g		CHO2	Orthologs have phosphatidylethanolamine N-methyltransferase activity and role in phosphatidylcholine biosynthetic process													-1.31073	-3.01382	0.0108521
346	ChrD_C_glabrata_CBS138	530082	531530	1449	*	13990	8.71462	1401.72	1399.08	WTF_1000_minus6_gap100_peak_206	933	527482	530217	-	overlapStart	135	135	Upstream&Inside	CAGL0D05544g		PUF3	Orthologs have mRNA binding activity													0.320278	-0.152704	-0.375037
347	ChrD_C_glabrata_CBS138	530082	531530	1449	*	13990	8.71462	1401.72	1399.08	WTF_1000_minus6_gap100_peak_206	934	531295	532704	+	overlapStart	-1213	235	Upstream&Inside	CAGL0D05566g		YEH1	Orthologs have sterol esterase activity, role in sterol metabolic process and integral component of membrane, lipid droplet localization													0.677871	1.12973	0.504016
627	ChrG_C_glabrata_CBS138	24652	25796	1145	*	13926	6.94826	1395.28	1392.65	WTF_1000_minus6_gap100_peak_378	1683	20428	24861	-	overlapStart	209	209	Upstream&Inside	CAGL0G00242g	YOR1	YOR1	Putative ABC transporter involved in multidrug efflux; gene is upregulated in azole-resistant strain													2.01945	1.36538	-0.0421352
628	ChrG_C_glabrata_CBS138	24652	25796	1145	*	13926	6.94826	1395.28	1392.65	WTF_1000_minus6_gap100_peak_378	1684	26046	26912	+	upstream	-1394	250	Upstream&Inside	CAGL0G00264g		PXR1	Orthologs have enzyme activator activity, telomerase inhibitor activity, role in box C/D snoRNA 3'-end processing, negative regulation of telomere maintenance via telomerase and nucleolus, nucleoplasm localization													0.63511	0.970499	0.262522
720	ChrG_C_glabrata_CBS138	560351	561708	1358	*	13847	8.89082	1387.36	1384.73	WTF_1000_minus6_gap100_peak_429	1933	558635	560227	-	upstream	-124	124	Upstream&Inside	CAGL0G05808g		YDL211C	Putative adhesin-like protein													-0.546963	-0.715115	0.23596
704	ChrG_C_glabrata_CBS138	456009	457822	1814	*	13830	8.82599	1385.66	1383.03	WTF_1000_minus6_gap100_peak_419	1883	454297	455520	-	upstream	-489	489	Upstream&Inside	CAGL0G04763g		0	Has domains with predicted role in termination of G protein-coupled receptor signaling pathway													-0.00453513	1.80225	0.0757941
705	ChrG_C_glabrata_CBS138	456009	457822	1814	*	13830	8.82599	1385.66	1383.03	WTF_1000_minus6_gap100_peak_419	1884	456011	456307	-	includeFeature	298	2	Upstream&Inside	CAGL0G04785g		0	Protein of unknown function													-0.924103	2.90468	-0.00227075
1085	ChrI_C_glabrata_CBS138	839142	840069	928	*	13827	6.25428	1385.39	1382.76	WTF_1000_minus6_gap100_peak_650	2997	837766	839319	-	overlapStart	177	177	Upstream&Inside	CAGL0I08591g		YER158C	Ortholog of S. cerevisiae : YER158C and Saccharomyces cerevisiae S288C : YER158C													1.98013	3.06938	0.0337842
94	ChrB_C_glabrata_CBS138	89377	90949	1573	*	13773	7.79107	1379.92	1377.3	WTF_1000_minus6_gap100_peak_57	257	91330	93201	+	upstream	-1953	381	Upstream&Inside	CAGL0B01012g		AGP1	Orthologs have L-proline transmembrane transporter activity and role in amino acid transport, transmembrane transport													0.00240679	0.641741	0.205985
246	ChrD_C_glabrata_CBS138	33808	37369	3562	*	13599	9.2856	1362.55	1359.95	WTF_1000_minus6_gap100_peak_153	695	31657	32868	-	upstream	-940	940	Upstream&Inside	CAGL0D00264g	NUD1	0	Putative nuclear phosphatase regulatory subunit; gene is downregulated in azole-resistant strain													0.895049	3.15434	0.408839
247	ChrD_C_glabrata_CBS138	33808	37369	3562	*	13599	9.2856	1362.55	1359.95	WTF_1000_minus6_gap100_peak_153	696	37583	39784	+	upstream	-3775	214	Upstream&Inside	CAGL0D00286g	BMT1	0	Beta mannosyltransferase													-1.52336	-1.4786	0.422833
1826	ChrM_C_glabrata_CBS138	1163160	1164844	1685	*	13473	6.82087	1349.98	1347.39	WTF_1000_minus6_gap100_peak_1124	5343	1161812	1163341	-	overlapStart	181	181	Upstream&Inside	CAGL0M11682g		YLR108C	Has domains with predicted role in protein homooligomerization													2.25123	2.96989	-0.210134
1827	ChrM_C_glabrata_CBS138	1163160	1164844	1685	*	13473	6.82087	1349.98	1347.39	WTF_1000_minus6_gap100_peak_1124	5344	1165319	1165846	+	upstream	-2159	475	Upstream&Inside	CAGL0M11704g	AHP1	AHP1	Putative thiol-specific peroxiredoxin; alkyl hydroperoxide reductase; protein differentially expressed in azole resistant strain; expression upregulated in biofilm vs planktonic cell culture; protein abundance decreased in ace2 mutant cells													1.83452	0.925016	-0.334909
1046	ChrI_C_glabrata_CBS138	556426	557568	1143	*	13338	8.10794	1336.46	1333.88	WTF_1000_minus6_gap100_peak_626	2873	554011	555597	-	upstream	-829	829	Upstream&Inside	CAGL0I05852g		CLN2	Orthologs have cyclin-dependent protein serine/threonine kinase regulator activity													1.58473	1.44549	0.0495107
47	ChrA_C_glabrata_CBS138	231622	234736	3115	*	13182	10.3872	1320.85	1318.28	WTF_1000_minus6_gap100_peak_26	92	229556	231214	-	upstream	-408	408	Upstream&Inside	CAGL0A02211g	HXT6%2F7	HXT7	Orthologs have glucose transmembrane transporter activity, pentose transmembrane transporter activity, role in glucose transmembrane transport and plasma membrane localization													-3.70823	-2.302	0.465523
710	ChrG_C_glabrata_CBS138	499129	501188	2060	*	13143	8.20817	1316.91	1314.35	WTF_1000_minus6_gap100_peak_422	1909	497360	498913	-	upstream	-216	216	Upstream&Inside	CAGL0G05313g		IPT1	Orthologs have transferase activity, transferring phosphorus-containing groups activity													1.5459	2.04712	0.0964944
711	ChrG_C_glabrata_CBS138	499129	501188	2060	*	13143	8.20817	1316.91	1314.35	WTF_1000_minus6_gap100_peak_422	1910	500204	500491	+	includeFeature	-1075	697	Upstream&Inside	CAGL0G05329g		SNF11	Orthologs have DNA translocase activity, role in positive regulation of transcription by RNA polymerase II and SWI/SNF complex, cytosol localization													0.550985	0.357352	0.222595
712	ChrG_C_glabrata_CBS138	499129	501188	2060	*	13143	8.20817	1316.91	1314.35	WTF_1000_minus6_gap100_peak_422	1911	501279	503951	+	upstream	-2150	91	Upstream&Inside	CAGL0G05335g	TPS2	TPS2	Orthologs have trehalose-phosphatase activity													1.04236	0.430395	-0.354017
1758	ChrM_C_glabrata_CBS138	598340	599225	886	*	13135	6.84104	1316.15	1313.58	WTF_1000_minus6_gap100_peak_1086	5065	596196	597707	-	upstream	-633	633	Upstream&Inside	CAGL0M05577g		0	Has domains with predicted single-stranded DNA 5'-3' exodeoxyribonuclease activity													0.0248193	-0.183434	-0.121926
1759	ChrM_C_glabrata_CBS138	598340	599225	886	*	13135	6.84104	1316.15	1313.58	WTF_1000_minus6_gap100_peak_1086	5066	598033	598227	-	upstream	-113	113	Upstream&Inside	CAGL0M05593g		0	Has domains with predicted endoplasmic reticulum localization													-0.298181	-0.90579	-0.0459614
1760	ChrM_C_glabrata_CBS138	598340	599225	886	*	13135	6.84104	1316.15	1313.58	WTF_1000_minus6_gap100_peak_1086	5067	599520	600860	+	upstream	-1180	295	Upstream&Inside	CAGL0M05599g		TOS1	Orthologs have cell surface, extracellular region, hyphal cell wall localization													0.132438	-0.724639	0.248164
1115	ChrI_C_glabrata_CBS138	1060641	1062530	1890	*	13055	8.55021	1308.13	1305.57	WTF_1000_minus6_gap100_peak_673	3084	1058860	1060071	-	upstream	-570	570	Upstream&Inside	CAGL0I10725g		YGR122W	Orthologs have role in negative regulation of transcription by RNA polymerase II, nuclear-transcribed mRNA catabolic process, non-stop decay													-0.113107	-0.074615	-0.068336
1116	ChrI_C_glabrata_CBS138	1060641	1062530	1890	*	13055	8.55021	1308.13	1305.57	WTF_1000_minus6_gap100_peak_673	3085	1063046	1064482	+	upstream	-2405	516	Upstream&Inside	CAGL0I10747g		MEP1	Orthologs have ammonium transmembrane transporter activity, role in ammonium transport, nitrogen utilization and plasma membrane localization													-0.328647	0.78851	-0.219104
1014	ChrI_C_glabrata_CBS138	373853	377048	3196	*	13032	7.46209	1305.81	1303.26	WTF_1000_minus6_gap100_peak_607	2798	377568	378641	+	upstream	-3715	520	Upstream&Inside	CAGL0I04246g	SUT1	SUT1	Putative transcription factor involved in sterol uptake; gene is upregulated in azole-resistant strain													0.609146	2.13474	0.145152
1595	ChrL_C_glabrata_CBS138	825599	827966	2368	*	12919	7.53612	1294.49	1291.95	WTF_1000_minus6_gap100_peak_982	4555	824237	825181	-	upstream	-418	418	Upstream&Inside	CAGL0L07480g		NRG2	Orthologs have DNA-binding transcription factor activity, double-stranded DNA binding, sequence-specific DNA binding activity													1.47797	0.0864797	-0.445358
1056	ChrI_C_glabrata_CBS138	593965	595265	1301	*	12852	7.23081	1287.77	1285.23	WTF_1000_minus6_gap100_peak_632	2889	592439	593461	-	upstream	-504	504	Upstream&Inside	CAGL0I06182g	PIR2	HSP150	Pir protein family member, putative cell wall component													0.67403	1.06803	0.165103
1057	ChrI_C_glabrata_CBS138	593965	595265	1301	*	12852	7.23081	1287.77	1285.23	WTF_1000_minus6_gap100_peak_632	2890	595682	596731	+	upstream	-1717	417	Upstream&Inside	CAGL0I06204g	PIR1	PIR5	Pir protein family member, putative cell wall component													0.0317897	-1.01962	0.365664
909	ChrH_C_glabrata_CBS138	800071	801683	1613	*	12847	7.9642	1287.3	1284.77	WTF_1000_minus6_gap100_peak_545	2506	802215	802694	+	upstream	-2144	532	Upstream&Inside	CAGL0H08173g		0	Protein of unknown function													0.847473	2.04657	-0.502248
423	ChrE_C_glabrata_CBS138	345496	346695	1200	*	12842	10.1864	1286.8	1284.27	WTF_1000_minus6_gap100_peak_245	1142	343351	345084	-	upstream	-412	412	Upstream&Inside	CAGL0E03674g	TPO1_2	0	Putative drug:H%2B antiporter, involved in efflux of clotrimazole; required for resistance to clotrimazole and other drugs; involved in virulence and biofilm formation													0.261596	0.429705	-0.446296
1411	ChrK_C_glabrata_CBS138	908553	910059	1507	*	12720	9.5208	1274.53	1272.01	WTF_1000_minus6_gap100_peak_859	4047	907150	907965	-	upstream	-588	588	Upstream&Inside	CAGL0K09130g		SRL1	Putative adhesin-like protein													0.173651	-0.570402	0.525327
1412	ChrK_C_glabrata_CBS138	908553	910059	1507	*	12720	9.5208	1274.53	1272.01	WTF_1000_minus6_gap100_peak_859	4048	910285	911268	+	upstream	-1732	226	Upstream&Inside	CAGL0K09152g		ENV9	Orthologs have role in vacuolar protein processing, vacuole organization and mitochondrion localization													-0.14024	1.16646	0.289438
1486	ChrL_C_glabrata_CBS138	102642	104195	1554	*	12703	6.71625	1272.87	1270.35	WTF_1000_minus6_gap100_peak_907	4250	100545	103028	+	overlapEnd	2097	386	Upstream&Inside	CAGL0L00803g		PIG2	Orthologs have role in regulation of glycogen biosynthetic process													-1.14476	-1.08708	0.0372201
960	ChrI_C_glabrata_CBS138	9077	9950	874	*	12559	7.51784	1258.42	1255.92	WTF_1000_minus6_gap100_peak_576	2620	2407	8324	-	upstream	-753	753	Upstream&Inside	CAGL0I00110g	#N/A	0	#N/A													-0.153823	1.15497	0.110441
961	ChrI_C_glabrata_CBS138	9077	9950	874	*	12559	7.51784	1258.42	1255.92	WTF_1000_minus6_gap100_peak_576	2623	6999	8324	-	upstream	-753	753	Upstream&Inside	CAGL0I00143g		0	Protein of unknown function													-1.13274	-4.43577	0.0804326
1790	ChrM_C_glabrata_CBS138	791362	792431	1070	*	12387	7.35794	1241.22	1238.73	WTF_1000_minus6_gap100_peak_1103	5174	789467	791161	-	upstream	-201	201	Upstream&Inside	CAGL0M07920g	PDC	PDC1	Pyruvate decarboxylase, involved in pyruvate metabolism; increased in azole resistant strain and in ace2 mutant cells													-0.954412	-0.274348	0.276771
1791	ChrM_C_glabrata_CBS138	791362	792431	1070	*	12387	7.35794	1241.22	1238.73	WTF_1000_minus6_gap100_peak_1103	5175	792135	794111	-	overlapEnd	2749	296	Upstream&Inside	CAGL0M07942g		FRE8	Orthologs have oxidoreductase activity, oxidizing metal ions activity and role in cellular metal ion homeostasis													1.44999	2.20514	-0.00755713
161	ChrC_C_glabrata_CBS138	81034	82236	1203	*	12329	6.25005	1235.39	1232.9	WTF_1000_minus6_gap100_peak_101	471	78078	80435	-	upstream	-599	599	Upstream&Inside	CAGL0C00759g		IFH1	Orthologs have transcription coactivator activity, role in chromatin silencing at telomere, positive regulation of ribosomal protein gene transcription by RNA polymerase II and CURI complex, nuclear chromatin, nucleolus localization													-0.278299	0.000221647	0.125206
162	ChrC_C_glabrata_CBS138	81034	82236	1203	*	12329	6.25005	1235.39	1232.9	WTF_1000_minus6_gap100_peak_101	472	81411	82193	+	includeFeature	-377	43	Upstream&Inside	CAGL0C00781g		0	Protein of unknown function													-0.260966	-5.31647	-0.344072
634	ChrG_C_glabrata_CBS138	74098	75507	1410	*	12159	7.05795	1218.4	1215.93	WTF_1000_minus6_gap100_peak_381	1706	72451	74199	+	overlapEnd	1647	101	Upstream&Inside	CAGL0G00814g	CHS5	CHS5	Orthologs have small GTPase binding activity													0.950779	1.01605	0.100769
635	ChrG_C_glabrata_CBS138	74098	75507	1410	*	12159	7.05795	1218.4	1215.93	WTF_1000_minus6_gap100_peak_381	1707	74216	74605	+	includeFeature	-118	118	Upstream&Inside	CAGL0G00836g		0	Protein of unknown function													1.29723	6.16663	-0.14147
636	ChrG_C_glabrata_CBS138	74098	75507	1410	*	12159	7.05795	1218.4	1215.93	WTF_1000_minus6_gap100_peak_381	1708	75218	76279	+	overlapStart	-1120	289	Upstream&Inside	CAGL0G00858g		MID2	Orthologs have transmembrane signaling receptor activity													2.32374	2.48957	0.141025
449	ChrE_C_glabrata_CBS138	474236	477392	3157	*	12140	6.46501	1216.56	1214.09	WTF_1000_minus6_gap100_peak_261	1196	469532	474031	-	upstream	-205	205	Upstream&Inside	CAGL0E04884g		ADR1	Orthologs have DNA-binding transcription factor activity, RNA polymerase II-specific and RNA polymerase II activating transcription factor binding, more													1.33288	0.621771	-1.01802
450	ChrE_C_glabrata_CBS138	474236	477392	3157	*	12140	6.46501	1216.56	1214.09	WTF_1000_minus6_gap100_peak_261	1197	475578	476663	-	includeFeature	2427	729	Upstream&Inside	CAGL0E04906g		AHA1	Orthologs have ATPase activator activity, chaperone binding activity, role in cellular response to heat, protein folding and cytoplasm localization													0.242071	3.37118	0.237097
451	ChrE_C_glabrata_CBS138	474236	477392	3157	*	12140	6.46501	1216.56	1214.09	WTF_1000_minus6_gap100_peak_261	1198	477209	478426	+	overlapStart	-2973	183	Upstream&Inside	CAGL0E04928g		MRF1	Orthologs have translation release factor activity, role in mitochondrial translational termination and mitochondrial inner membrane localization													-0.120025	-0.381778	-0.691403
595	ChrF_C_glabrata_CBS138	739337	741036	1700	*	12046	7.74929	1207.14	1204.67	WTF_1000_minus6_gap100_peak_357	1600	738412	739068	-	upstream	-269	269	Upstream&Inside	CAGL0F07601g	CWP1.1	CWP2	GPI-linked cell wall protein													-2.76757	-4.19507	0.312382
262	ChrD_C_glabrata_CBS138	91062	91921	860	*	11984	7.07056	1200.88	1198.42	WTF_1000_minus6_gap100_peak_162	714	89194	90825	-	upstream	-237	237	Upstream&Inside	CAGL0D00682g		0	Has domains with predicted nucleic acid binding activity													0.498028	1.09196	-0.12256
55	ChrA_C_glabrata_CBS138	317031	317703	673	*	11941	7.0569	1196.63	1194.17	WTF_1000_minus6_gap100_peak_31	136	316567	316806	-	upstream	-225	225	Upstream&Inside	CAGL0A03080g		SDH6	Orthologs have role in mitochondrial respiratory chain complex II assembly													-0.80543	-1.06285	0.158529
56	ChrA_C_glabrata_CBS138	317031	317703	673	*	11941	7.0569	1196.63	1194.17	WTF_1000_minus6_gap100_peak_31	137	317961	319910	+	upstream	-930	258	Upstream&Inside	CAGL0A03102g	ARO1	ARO10	Orthologs have phenylpyruvate decarboxylase activity													0.0696388	-0.219521	-0.14305
438	ChrE_C_glabrata_CBS138	410373	412623	2251	*	11831	7.35335	1185.55	1183.11	WTF_1000_minus6_gap100_peak_254	1170	412800	414866	+	upstream	-2427	177	Upstream&Inside	CAGL0E04312g		STP2	Orthologs have DNA-binding transcription activator activity, RNA polymerase II-specific, RNA polymerase II proximal promoter sequence-specific DNA binding activity													1.50856	1.49485	-0.360553
324	ChrD_C_glabrata_CBS138	464545	466672	2128	*	11785	7.43986	1180.98	1178.54	WTF_1000_minus6_gap100_peak_195	897	464211	465512	+	overlapEnd	334	334	Upstream&Inside	CAGL0D04730g		YLH47	Orthologs have role in potassium ion transport, protein insertion into mitochondrial membrane, proton transmembrane transport and mitochondrial inner membrane, plasma membrane localization													0.181332	0.274938	-0.00174415
325	ChrD_C_glabrata_CBS138	464545	466672	2128	*	11785	7.43986	1180.98	1178.54	WTF_1000_minus6_gap100_peak_195	898	466450	467508	+	overlapStart	-1905	222	Upstream&Inside	CAGL0D04752g		YPR127W	Orthologs have pyridoxine:NADP 4-dehydrogenase activity and role in pyridoxal biosynthetic process													1.06261	2.74202	-0.396806
399	ChrE_C_glabrata_CBS138	214363	215759	1397	*	11621	6.43816	1164.61	1162.18	WTF_1000_minus6_gap100_peak_233	1079	213431	214039	-	upstream	-324	324	Upstream&Inside	CAGL0E02167g		MDY2	Orthologs have ribosomal large subunit binding, ribosomal small subunit binding activity													0.102271	-0.150332	0.0871756
400	ChrE_C_glabrata_CBS138	214363	215759	1397	*	11621	6.43816	1164.61	1162.18	WTF_1000_minus6_gap100_peak_233	1080	214299	215171	+	overlapEnd	64	64	Upstream&Inside	CAGL0E02189g		SHR5	Orthologs have palmitoyltransferase activity, role in protein palmitoylation, protein targeting to membrane and extrinsic component of endoplasmic reticulum membrane localization													-0.492937	1.32134	-0.0217511
401	ChrE_C_glabrata_CBS138	214363	215759	1397	*	11621	6.43816	1164.61	1162.18	WTF_1000_minus6_gap100_peak_233	1081	215568	215768	+	overlapStart	-1205	9	Upstream&Inside	CAGL0E02211g		0	Protein of unknown function													2.20568	-1.78326	-0.239809
402	ChrE_C_glabrata_CBS138	214363	215759	1397	*	11621	6.43816	1164.61	1162.18	WTF_1000_minus6_gap100_peak_233	1082	215934	216734	+	upstream	-1571	175	Upstream&Inside	CAGL0E02233g		0	Protein of unknown function													1.70094	2.05453	0.11334
1091	ChrI_C_glabrata_CBS138	854773	855817	1045	*	11489	6.75032	1151.34	1148.92	WTF_1000_minus6_gap100_peak_655	3002	851234	854935	-	overlapStart	162	162	Upstream&Inside	CAGL0I08745g		PSD2	Orthologs have phosphatidylserine decarboxylase activity													0.967606	1.17421	-0.225144
1092	ChrI_C_glabrata_CBS138	854773	855817	1045	*	11489	6.75032	1151.34	1148.92	WTF_1000_minus6_gap100_peak_655	3003	856085	856357	+	upstream	-1312	268	Upstream&Inside	CAGL0I08767g		LSO2	Orthologs have ribosome binding activity, role in cytoplasmic translational elongation, iron ion homeostasis and cytoplasm, nucleus localization													-0.754595	-1.10758	0.0758595
434	ChrE_C_glabrata_CBS138	391799	394159	2361	*	11488	7.93514	1151.24	1148.82	WTF_1000_minus6_gap100_peak_252	1160	389432	391189	-	upstream	-610	610	Upstream&Inside	CAGL0E04070g		EFM1	Orthologs have protein-lysine N-methyltransferase activity and role in peptidyl-lysine monomethylation													0.541631	1.56887	-0.0611439
435	ChrE_C_glabrata_CBS138	391799	394159	2361	*	11488	7.93514	1151.24	1148.82	WTF_1000_minus6_gap100_peak_252	1161	394380	396317	+	upstream	-2581	221	Upstream&Inside	CAGL0E04092g	SIT1	ARN1	Putative siderophore-iron transporter with 14 transmembrane domains; required for iron-dependent survival in macrophages; mRNA levels elevated under iron deficiency conditions; plasma membrane localized													2.11137	6.89007	-0.5191
129	ChrB_C_glabrata_CBS138	348827	349604	778	*	11378	7.31386	1140.21	1137.8	WTF_1000_minus6_gap100_peak_80	369	345399	348536	-	upstream	-291	291	Upstream&Inside	CAGL0B03487g	TEF3	YEF3	Translation elongation factor eEF3													-0.836375	-0.421506	0.336292
1556	ChrL_C_glabrata_CBS138	639871	641136	1266	*	11305	7.89378	1132.97	1130.57	WTF_1000_minus6_gap100_peak_955	4476	638173	639219	-	upstream	-652	652	Upstream&Inside	CAGL0L05786g		0	Has domains with predicted nucleic acid binding, zinc ion binding activity													-1.93192	1.24066	0.449397
807	ChrH_C_glabrata_CBS138	69721	70880	1160	*	11303	5.6228	1132.75	1130.35	WTF_1000_minus6_gap100_peak_477	2167	69155	69547	-	upstream	-174	174	Upstream&Inside	CAGL0H00704g		ATG41	Orthologs have role in autophagosome assembly, autophagy of mitochondrion, protein localization by the Cvt pathway													-1.07745	-0.0773345	-0.333994
808	ChrH_C_glabrata_CBS138	69721	70880	1160	*	11303	5.6228	1132.75	1130.35	WTF_1000_minus6_gap100_peak_477	2168	70626	73754	-	overlapEnd	4033	254	Upstream&Inside	CAGL0H00737g		GYP5	Orthologs have GTPase activator activity, role in ER to Golgi vesicle-mediated transport and Golgi-associated vesicle, cellular bud neck, cellular bud tip, cytosol, incipient cellular bud site, plasma membrane localization													0.860555	0.917621	-0.205046
940	ChrH_C_glabrata_CBS138	894440	897040	2601	*	11076	6.64442	1109.99	1107.61	WTF_1000_minus6_gap100_peak_563	2552	891140	894187	-	upstream	-253	253	Upstream&Inside	CAGL0H09130g		MNN4	Orthologs have enzyme activator activity and role in fungal-type cell wall polysaccharide biosynthetic process, protein N-linked glycosylation, protein O-linked glycosylation													1.41458	1.48226	-0.097521
941	ChrH_C_glabrata_CBS138	894440	897040	2601	*	11076	6.64442	1109.99	1107.61	WTF_1000_minus6_gap100_peak_563	2553	895722	898055	-	overlapEnd	3615	1015	Upstream&Inside	CAGL0H09152g		PTK1	Orthologs have role in polyamine transport													0.400615	0.154993	0.158535
849	ChrH_C_glabrata_CBS138	387367	388292	926	*	11004	7.50924	1102.86	1100.49	WTF_1000_minus6_gap100_peak_506	2316	385778	387163	-	upstream	-204	204	Upstream&Inside	CAGL0H04081g	ERG13	0	3-hydroxy-3-methylglutaryl coenzyme A synthase; protein abundance increased in ace2 mutant cells													0.365776	-1.58823	0.647138
850	ChrH_C_glabrata_CBS138	387367	388292	926	*	11004	7.50924	1102.86	1100.49	WTF_1000_minus6_gap100_peak_506	2317	388457	390460	+	upstream	-1090	165	Upstream&Inside	CAGL0H04103g		UFO1	Orthologs have role in SCF-dependent proteasomal ubiquitin-dependent protein catabolic process, cellular response to DNA damage stimulus, cellular response to methylmercury													0.55018	0.282807	-0.0826743
1404	ChrK_C_glabrata_CBS138	873518	875026	1509	*	10999	7.16772	1102.31	1099.94	WTF_1000_minus6_gap100_peak_855	4026	873022	873969	+	overlapEnd	496	451	Upstream&Inside	CAGL0K08646g		KTI12	Orthologs have chromatin binding activity, role in regulation of transcription by RNA polymerase II, tRNA wobble uridine modification and cytoplasm, nucleus localization													-0.127761	0.160132	0.254211
1405	ChrK_C_glabrata_CBS138	873518	875026	1509	*	10999	7.16772	1102.31	1099.94	WTF_1000_minus6_gap100_peak_855	4027	875357	876019	+	upstream	-1839	331	Upstream&Inside	CAGL0K08668g	MET28	MET28	bZIP domain-containing protein													-2.13717	-0.297701	-0.143453
1102	ChrI_C_glabrata_CBS138	940644	941867	1224	*	10958	8.49048	1098.18	1095.81	WTF_1000_minus6_gap100_peak_662	3050	938648	939751	-	upstream	-893	893	Upstream&Inside	CAGL0I09834g		SPS4	Ortholog of S. cerevisiae : SPS4, C. albicans SC5314 : CR_09940W_A, C. dubliniensis CD36 : Cd36_35035, C. parapsilosis CDC317 : CPAR2_200810 and Candida tenuis NRRL Y-1498 : CANTEDRAFT_112327													-1.16441	-0.465888	0.00981854
1103	ChrI_C_glabrata_CBS138	940644	941867	1224	*	10958	8.49048	1098.18	1095.81	WTF_1000_minus6_gap100_peak_662	3051	942327	943151	+	upstream	-1683	460	Upstream&Inside	CAGL0I09856g		SFG1	Orthologs have role in mitotic cell cycle, pseudohyphal growth and nucleus localization													-0.77382	0.221533	0.397988
734	ChrG_C_glabrata_CBS138	633911	635559	1649	*	10898	6.90485	1092.24	1089.87	WTF_1000_minus6_gap100_peak_437	1969	631859	634060	-	overlapStart	149	149	Upstream&Inside	CAGL0G06622g		0	Protein of unknown function													0.891346	0.575201	-0.369883
735	ChrG_C_glabrata_CBS138	633911	635559	1649	*	10898	6.90485	1092.24	1089.87	WTF_1000_minus6_gap100_peak_437	1970	634475	634825	-	includeFeature	914	564	Upstream&Inside	CAGL0G06644g		0	Protein of unknown function													1.79459	1.10384	-0.181644
736	ChrG_C_glabrata_CBS138	633911	635559	1649	*	10898	6.90485	1092.24	1089.87	WTF_1000_minus6_gap100_peak_437	1971	635311	639675	-	overlapEnd	5764	248	Upstream&Inside	CAGL0G06666g		POL1	Orthologs have DNA replication origin binding, DNA-directed DNA polymerase activity, chromatin binding, single-stranded DNA binding activity													-0.848212	-1.16834	0.131619
1025	ChrI_C_glabrata_CBS138	443471	444523	1053	*	10791	7.52979	1081.5	1079.15	WTF_1000_minus6_gap100_peak_613	2828	438338	442861	-	upstream	-610	610	Upstream&Inside	CAGL0I04862g	SNQ2	0	Predicted plasma membrane ATP-binding cassette ABC transporter, putative transporter involved in multidrug resistance; involved in Pdr1p-mediated azole resistance													1.41933	0.431682	-0.0678094
1697	ChrM_C_glabrata_CBS138	183133	184369	1237	*	10758	6.50087	1078.17	1075.81	WTF_1000_minus6_gap100_peak_1048	4885	181274	183079	-	upstream	-54	54	Upstream&Inside	CAGL0M01628g	SAC7	SAC7	Orthologs have GTPase activator activity													1.52473	1.44812	-0.0322247
1698	ChrM_C_glabrata_CBS138	183133	184369	1237	*	10758	6.50087	1078.17	1075.81	WTF_1000_minus6_gap100_peak_1048	4886	184085	185485	-	overlapEnd	2352	284	Upstream&Inside	CAGL0M01650g		RVS167	Orthologs have calmodulin binding, cytoskeletal protein binding, lipid binding activity													0.366899	0.834517	0.12706
375	ChrE_C_glabrata_CBS138	126439	127766	1328	*	10753	8.2569	1077.73	1075.38	WTF_1000_minus6_gap100_peak_221	1039	124599	126668	+	overlapEnd	1840	229	Upstream&Inside	CAGL0E01331g	SWI5	SWI5	Transcription factor; mutants display increased fungal burdens in mouse lungs and brain													0.0065377	-1.88721	0.291781
376	ChrE_C_glabrata_CBS138	126439	127766	1328	*	10753	8.2569	1077.73	1075.38	WTF_1000_minus6_gap100_peak_221	1040	127845	129146	+	upstream	-1406	79	Upstream&Inside	CAGL0E01353g		0	Putative high-affinity zinc transporter; gene is downregulated in azole-resistant strain													-0.406398	0.00818629	0.265047
341	ChrD_C_glabrata_CBS138	514550	515469	920	*	10705	6.80202	1072.87	1070.52	WTF_1000_minus6_gap100_peak_203	926	513884	514225	-	upstream	-325	325	Upstream&Inside	CAGL0D05368g		0	Has domains with predicted transcription coregulator activity, role in regulation of transcription by RNA polymerase II and mediator complex localization													0.353355	0.765429	0.018358
197	ChrC_C_glabrata_CBS138	288674	290488	1815	*	10567	7.65654	1059.13	1056.79	WTF_1000_minus6_gap100_peak_124	566	286017	287966	-	upstream	-708	708	Upstream&Inside	CAGL0C02893g		HRK1	Orthologs have protein serine/threonine kinase activity and role in cellular ion homeostasis, negative regulation of transcription by RNA polymerase II, regulation of nitrogen utilization, response to salt stress													-0.199996	0.0628809	0.255348
198	ChrC_C_glabrata_CBS138	288674	290488	1815	*	10567	7.65654	1059.13	1056.79	WTF_1000_minus6_gap100_peak_124	567	290289	291692	+	overlapStart	-1615	199	Upstream&Inside	CAGL0C02937g		PAC1	Orthologs have microtubule plus-end binding activity													0.0238852	-1.04078	0.137762
1637	ChrL_C_glabrata_CBS138	1094276	1095082	807	*	10365	6.98096	1038.85	1036.53	WTF_1000_minus6_gap100_peak_1009	4671	1092916	1094040	-	upstream	-236	236	Upstream&Inside	CAGL0L10142g	RSB1	RSB1	Putative sphingolipid flippase; gene is upregulated in azole-resistant strain													-1.53615	-2.189	0.0335949
138	ChrB_C_glabrata_CBS138	389543	390871	1329	*	10352	8.6075	1037.59	1035.27	WTF_1000_minus6_gap100_peak_86	391	387861	389759	-	overlapStart	216	216	Upstream&Inside	CAGL0B03949g		0	Protein of unknown function													0.100986	2.12285	-0.285026
139	ChrB_C_glabrata_CBS138	389543	390871	1329	*	10352	8.6075	1037.59	1035.27	WTF_1000_minus6_gap100_peak_86	392	390700	392331	-	overlapEnd	2788	171	Upstream&Inside	CAGL0B03971g		YJR015W	Ortholog of S. cerevisiae : YJR015W and Saccharomyces cerevisiae S288C : YJR015W													0.0540561	-0.450938	0.0440581
496	ChrF_C_glabrata_CBS138	69794	71423	1630	*	10206	6.44924	1023	1020.69	WTF_1000_minus6_gap100_peak_293	1302	71961	73505	+	upstream	-2167	538	Upstream&Inside	CAGL0F00649g		0	Has domains with predicted ATP binding, protein kinase activity, protein tyrosine kinase activity and role in protein phosphorylation													1.54002	1.47168	-0.352806
1786	ChrM_C_glabrata_CBS138	761821	764091	2271	*	10110	7.01015	1013.36	1011.06	WTF_1000_minus6_gap100_peak_1100	5161	760610	762355	-	overlapStart	534	534	Upstream&Inside	CAGL0M07612g		FMS1	Orthologs have polyamine oxidase activity and role in pantothenate biosynthetic process, spermine catabolic process													1.95953	0.970706	0.0516265
1787	ChrM_C_glabrata_CBS138	761821	764091	2271	*	10110	7.01015	1013.36	1011.06	WTF_1000_minus6_gap100_peak_1100	5162	763929	764702	+	overlapStart	-2108	162	Upstream&Inside	CAGL0M07634g		SOK2	Orthologs have DNA-binding transcription factor activity, sequence-specific DNA binding activity													3.31101	3.9856	0.468241
1624	ChrL_C_glabrata_CBS138	976954	978886	1933	*	10086	6.54984	1010.95	1008.65	WTF_1000_minus6_gap100_peak_1000	4622	976256	977194	-	overlapStart	240	240	Upstream&Inside	CAGL0L08932g	LSP1	LSP1	Long chain base-responsive inhibitor of protein kinases; protein abundance decreased in ace2 mutant cells													-0.346742	-0.356452	-0.362732
1625	ChrL_C_glabrata_CBS138	976954	978886	1933	*	10086	6.54984	1010.95	1008.65	WTF_1000_minus6_gap100_peak_1000	4623	979515	980879	+	upstream	-2561	629	Upstream&Inside	CAGL0L08954g		ULA1	Orthologs have NEDD8 activating enzyme activity and role in protein neddylation													-1.14874	-1.48904	0.351522
1229	ChrJ_C_glabrata_CBS138	972212	972749	538	*	10078	7.23941	1010.13	1007.82	WTF_1000_minus6_gap100_peak_746	3540	973259	974542	+	upstream	-1047	510	Upstream&Inside	CAGL0J09922g		SUN4	Orthologs have glucan endo-1,3-beta-D-glucosidase activity													-0.697836	-2.78708	0.335629
1649	ChrL_C_glabrata_CBS138	1150753	1151817	1065	*	10076	6.42494	1009.92	1007.62	WTF_1000_minus6_gap100_peak_1018	4697	1147396	1150311	-	upstream	-442	442	Upstream&Inside	CAGL0L10758g	PFK2	PFK2	Putative 6-phosphofructokinase, beta subunit; protein abundance increased in ace2 mutant cells													-0.667511	-0.843803	0.471607
883	ChrH_C_glabrata_CBS138	594823	595773	951	*	9972	5.34503	999.496	997.202	WTF_1000_minus6_gap100_peak_527	2407	592526	594295	-	upstream	-528	528	Upstream&Inside	CAGL0H06039g	FLR2	0	Multidrug transporter of the major facilitator superfamily involved in 5-flucytosine resistance													NA	NA	#N/A
884	ChrH_C_glabrata_CBS138	594823	595773	951	*	9972	5.34503	999.496	997.202	WTF_1000_minus6_gap100_peak_527	2408	596149	597021	+	upstream	-1326	376	Upstream&Inside	CAGL0H06105g		0	Orthologs have proteasome core complex, alpha-subunit complex localization													0.531536	0.429231	-0.176783
43	ChrA_C_glabrata_CBS138	214090	215174	1085	*	9970	8.52767	999.295	997.002	WTF_1000_minus6_gap100_peak_24	85	211829	213901	-	upstream	-189	189	Upstream&Inside	CAGL0A02024g		LAG2	Orthologs have role in negative regulation of ubiquitin-protein transferase activity, replicative cell aging													0.0803262	-0.551698	0.0403719
44	ChrA_C_glabrata_CBS138	214090	215174	1085	*	9970	8.52767	999.295	997.002	WTF_1000_minus6_gap100_peak_24	86	215768	218098	+	upstream	-1678	594	Upstream&Inside	CAGL0A02046g		ROD1	Orthologs have ubiquitin protein ligase binding activity													0.758922	0.79416	-0.19138
484	ChrE_C_glabrata_CBS138	663349	664225	877	*	9848	9.61519	987.086	984.803	WTF_1000_minus6_gap100_peak_283	1274	665110	668214	+	upstream	-1761	885	Upstream&Inside	CAGL0E06644g	EPA1	0	Sub-telomerically encoded adhesin with a role in cell adhesion; GPI-anchored cell wall protein; N-terminal ligand binding domain binds to ligands containing a terminal galactose residue; belongs to adhesin cluster I													2.18542	2.27794	0.301576
354	ChrD_C_glabrata_CBS138	584689	586354	1666	*	9823	6.98025	984.631	982.349	WTF_1000_minus6_gap100_peak_209	960	583144	585093	-	overlapStart	404	404	Upstream&Inside	CAGL0D06204g		RIM8	Orthologs have role in cellular response to pH, entry into host and filamentous growth of a population of unicellular organisms in response to biotic stimulus, more													0.077109	0.0564924	-0.149939
1237	ChrJ_C_glabrata_CBS138	1070702	1071649	948	*	9698	7.81114	972.142	969.87	WTF_1000_minus6_gap100_peak_752	3591	1071911	1073158	+	upstream	-1209	262	Upstream&Inside	CAGL0J10978g		GIC2	Orthologs have GTPase activator activity, Rho GTPase binding, phosphatidylinositol-4,5-bisphosphate binding activity													0.594735	1.85718	-0.0151563
428	ChrE_C_glabrata_CBS138	369055	370832	1778	*	9653	6.43395	967.631	965.363	WTF_1000_minus6_gap100_peak_248	1151	366711	368519	-	upstream	-536	536	Upstream&Inside	CAGL0E03894g	FPS2	0	Glycerol transporter; involved in flucytosine resistance; double fps1/fps2 mutant accumulates glycerol, has constitutive cell wall stress, is hypersensitive to caspofungin in vitro and in vivo													0.488317	1.7216	0.0655164
429	ChrE_C_glabrata_CBS138	369055	370832	1778	*	9653	6.43395	967.631	965.363	WTF_1000_minus6_gap100_peak_248	1152	371422	373440	+	upstream	-2367	590	Upstream&Inside	CAGL0E03916g		GUT1	Orthologs have glycerol kinase activity, role in glycerol metabolic process and mitochondrion localization													0.589016	1.24405	-0.820173
116	ChrB_C_glabrata_CBS138	276911	277831	921	*	9540	6.01261	956.319	954.059	WTF_1000_minus6_gap100_peak_70	342	274984	276762	-	upstream	-149	149	Upstream&Inside	CAGL0B02838g	MUP1	0	Protein of unknown function													-1.34508	1.33759	-0.328276
360	ChrD_C_glabrata_CBS138	621907	623260	1354	*	9464	6.17009	948.662	946.409	WTF_1000_minus6_gap100_peak_213	972	617453	621379	-	upstream	-528	528	Upstream&Inside	CAGL0D06512g		0	Putative membrane bound guanine nucleotide exchange factor; gene is upregulated in azole-resistant strain													0.683661	0.661141	-0.215836
361	ChrD_C_glabrata_CBS138	621907	623260	1354	*	9464	6.17009	948.662	946.409	WTF_1000_minus6_gap100_peak_213	973	622178	622492	-	includeFeature	585	271	Upstream&Inside	CAGL0D06534g		0	Protein of unknown function													0.347155	1.80607	-0.156962
362	ChrD_C_glabrata_CBS138	621907	623260	1354	*	9464	6.17009	948.662	946.409	WTF_1000_minus6_gap100_peak_213	974	623770	625431	+	upstream	-1863	510	Upstream&Inside	CAGL0D06556g		DPS1	Orthologs have RNA binding, aspartate-tRNA ligase activity, role in aspartyl-tRNA aminoacylation and cytoplasm, nucleus localization													-0.212755	-0.461224	0.143201
1352	ChrK_C_glabrata_CBS138	561773	564684	2912	*	9442	6.52645	946.498	944.247	WTF_1000_minus6_gap100_peak_823	3896	561289	561615	-	upstream	-158	158	Upstream&Inside	CAGL0K05731g		SMT3	Orthologs have protein tag activity													-0.363577	0.123157	0.00588457
1353	ChrK_C_glabrata_CBS138	561773	564684	2912	*	9442	6.52645	946.498	944.247	WTF_1000_minus6_gap100_peak_823	3897	565111	567093	+	upstream	-3338	427	Upstream&Inside	CAGL0K05753g		GNP1	Orthologs have L-proline transmembrane transporter activity and role in amino acid transport, transmembrane transport													0.338258	0.222969	-0.10006
1371	ChrK_C_glabrata_CBS138	684657	686752	2096	*	9417	8.41125	944.003	941.754	WTF_1000_minus6_gap100_peak_833	3952	687697	689907	+	upstream	-3040	945	Upstream&Inside	CAGL0K07007g		YBR238C	Orthologs have role in aerobic respiration, filamentous growth of a population of unicellular organisms in response to neutral pH, single-species biofilm formation on inanimate substrate													-0.614904	0.936076	0.662017
536	ChrF_C_glabrata_CBS138	288255	289715	1461	*	9385	6.0886	940.774	938.527	WTF_1000_minus6_gap100_peak_316	1400	289923	293480	+	upstream	-1668	208	Upstream&Inside	CAGL0F03003g		HKR1	Orthologs have osmosensor activity and role in 1-%3E3-beta-D-glucan biosynthetic process, cellular bud site selection, fungal-type cell wall organization, hyperosmotic response, osmosensory signaling pathway via Sho1 osmosensor													0.397965	0.778016	-0.0650074
994	ChrI_C_glabrata_CBS138	187173	188167	995	*	9369	5.64094	939.188	936.943	WTF_1000_minus6_gap100_peak_595	2709	184878	187013	-	upstream	-160	160	Upstream&Inside	CAGL0I02156g		YAP1801	Orthologs have clathrin binding activity													-0.295507	-0.26555	-0.0864916
995	ChrI_C_glabrata_CBS138	187173	188167	995	*	9369	5.64094	939.188	936.943	WTF_1000_minus6_gap100_peak_595	2710	188289	188672	+	upstream	-1116	122	Upstream&Inside	CAGL0I02178g		MPC2	Orthologs have pyruvate transmembrane transporter activity, role in mitochondrial pyruvate transmembrane transport and integral component of mitochondrial inner membrane localization													0.217198	0.952346	-0.203477
996	ChrI_C_glabrata_CBS138	187173	188167	995	*	9369	5.64094	939.188	936.943	WTF_1000_minus6_gap100_peak_595	2711	189157	189894	+	upstream	-1984	990	Upstream&Inside	CAGL0I02200g	SOL3	SOL3	Putative 6-phosphogluconolactonase													0.469964	1.02074	-0.0892238
207	ChrC_C_glabrata_CBS138	380676	381565	890	*	9363	6.44453	938.612	936.368	WTF_1000_minus6_gap100_peak_131	608	379501	380268	-	upstream	-408	408	Upstream&Inside	CAGL0C03872g	TIR3	TIR3	Putative GPI-linked cell wall protein involved in sterol uptake													3.44689	2.44519	0.668232
208	ChrC_C_glabrata_CBS138	380676	381565	890	*	9363	6.44453	938.612	936.368	WTF_1000_minus6_gap100_peak_131	609	381514	383397	-	overlapEnd	2721	51	Upstream&Inside	CAGL0C03894g		MNT3	Orthologs have alpha-1,3-mannosyltransferase activity and role in protein O-linked glycosylation													0.878954	0.934008	-0.0437687
554	ChrF_C_glabrata_CBS138	454699	455943	1245	*	9264	8.03793	928.701	926.466	WTF_1000_minus6_gap100_peak_329	1467	453083	453943	-	upstream	-756	756	Upstream&Inside	CAGL0F04521g		ECM13	Ortholog of S. cerevisiae : ECM13 and Saccharomyces cerevisiae S288C : YBL043W													-0.0811163	0.0165616	-0.383147
555	ChrF_C_glabrata_CBS138	454699	455943	1245	*	9264	8.03793	928.701	926.466	WTF_1000_minus6_gap100_peak_329	1468	456591	456866	+	upstream	-1892	648	Upstream&Inside	CAGL0F04543g		0	Protein of unknown function													0.0433585	1.75586	-0.134575
1196	ChrJ_C_glabrata_CBS138	686790	687604	815	*	9211	8.67817	923.369	921.138	WTF_1000_minus6_gap100_peak_725	3412	685582	686331	-	upstream	-459	459	Upstream&Inside	CAGL0J07106g		0	Has domains with predicted role in transcription initiation from RNA polymerase II promoter and transcription factor TFIIA complex localization													-0.457218	-0.360281	-0.0172436
1197	ChrJ_C_glabrata_CBS138	686790	687604	815	*	9211	8.67817	923.369	921.138	WTF_1000_minus6_gap100_peak_725	3413	687628	688371	+	upstream	-838	24	Upstream&Inside	CAGL0J07128g		0	Orthologs have extracellular region localization													0.399572	-0.15667	-0.0329577
962	ChrI_C_glabrata_CBS138	22585	23906	1322	*	9174	9.21149	919.721	917.493	WTF_1000_minus6_gap100_peak_577	2627	20521	22188	-	upstream	-397	397	Upstream&Inside	CAGL0I00286g		0	Has domains with predicted transmembrane transporter activity, role in transmembrane transport and integral component of membrane, membrane localization													4.00379	5.55214	-1.00894
299	ChrD_C_glabrata_CBS138	291079	292282	1204	*	9170	6.8036	919.278	917.05	WTF_1000_minus6_gap100_peak_180	814	289675	291276	-	overlapStart	197	197	Upstream&Inside	CAGL0D02772g		PRP19	Orthologs have ubiquitin-protein transferase activity, role in generation of catalytic spliceosome for first transesterification step and Prp19 complex, U2-type catalytic step 1 spliceosome, cytosol localization													-0.154097	-0.219052	-0.0102652
300	ChrD_C_glabrata_CBS138	291079	292282	1204	*	9170	6.8036	919.278	917.05	WTF_1000_minus6_gap100_peak_180	815	292034	293425	+	overlapStart	-955	248	Upstream&Inside	CAGL0D02794g		0	Protein of unknown function													-0.182097	-1.04784	0.0425186
601	ChrF_C_glabrata_CBS138	795877	796813	937	*	9118	5.85177	914.079	911.855	WTF_1000_minus6_gap100_peak_363	1620	792575	795550	-	upstream	-327	327	Upstream&Inside	CAGL0F08041g	PFK1	PFK1	Putative phosphofructokinase, alpha subunit; increased protein abundance in azole resistant strain													-0.53543	-0.266107	0.513084
602	ChrF_C_glabrata_CBS138	795877	796813	937	*	9118	5.85177	914.079	911.855	WTF_1000_minus6_gap100_peak_363	1621	796793	798397	-	overlapEnd	2520	20	Upstream&Inside	CAGL0F08063g		YAP1802	Has domains with predicted 1-phosphatidylinositol binding, clathrin binding, phospholipid binding activity, role in clathrin coat assembly and clathrin coat, clathrin-coated vesicle localization													-0.00938429	0.0287106	-0.0534403
979	ChrI_C_glabrata_CBS138	69171	71253	2083	*	9091	6.97108	911.357	909.137	WTF_1000_minus6_gap100_peak_586	2656	67387	69090	-	upstream	-81	81	Upstream&Inside	CAGL0I00902g		GAT2	Has domains with predicted DNA-binding transcription factor activity, sequence-specific DNA binding, zinc ion binding activity and role in regulation of transcription, DNA-templated													-0.461848	-0.845167	-0.127726
1662	ChrL_C_glabrata_CBS138	1234949	1236565	1617	*	9077	7.35016	909.965	907.746	WTF_1000_minus6_gap100_peak_1025	4733	1232015	1235233	+	overlapEnd	2934	284	Upstream&Inside	CAGL0L11550g		KIC1	Orthologs have kinase activity													0.0409847	-0.090824	0.00143636
1663	ChrL_C_glabrata_CBS138	1234949	1236565	1617	*	9077	7.35016	909.965	907.746	WTF_1000_minus6_gap100_peak_1025	4734	1236335	1238776	+	overlapStart	-1386	230	Upstream&Inside	CAGL0L11572g		SBE22	Orthologs have role in fungal-type cell wall organization													0.422295	0.578236	-0.185992
281	ChrD_C_glabrata_CBS138	143675	144918	1244	*	9069	6.63696	909.15	906.932	WTF_1000_minus6_gap100_peak_171	743	142618	143949	+	overlapEnd	1057	274	Upstream&Inside	CAGL0D01276g		OPY2	Orthologs have role in fungal-type cell wall biogenesis, mitotic cell cycle G1 arrest in response to pheromone and osmosensory signaling pathway, more													1.90655	2.28114	-0.0991481
282	ChrD_C_glabrata_CBS138	143675	144918	1244	*	9069	6.63696	909.15	906.932	WTF_1000_minus6_gap100_peak_171	744	145031	147070	+	upstream	-1356	113	Upstream&Inside	CAGL0D01298g	TKL1	TKL1	Putative transketolase													0.663008	0.362431	0.140825
1372	ChrK_C_glabrata_CBS138	715079	717018	1940	*	8985	7.96289	900.757	898.547	WTF_1000_minus6_gap100_peak_834	3963	712294	714624	-	upstream	-455	455	Upstream&Inside	CAGL0K07271g		0	Protein of unknown function													1.84658	4.28895	-0.202472
986	ChrI_C_glabrata_CBS138	111419	113375	1957	*	8971	6.20737	899.346	897.136	WTF_1000_minus6_gap100_peak_591	2677	110120	111280	-	upstream	-139	139	Upstream&Inside	CAGL0I01342g		0	Has domains with predicted catalytic activity, lyase activity, pyridoxal phosphate binding activity and role in cellular amino acid metabolic process													0.12661	0.9534	0.115523
987	ChrI_C_glabrata_CBS138	111419	113375	1957	*	8971	6.20737	899.346	897.136	WTF_1000_minus6_gap100_peak_591	2678	112055	112666	-	includeFeature	1247	636	Upstream&Inside	CAGL0I01364g		ISY1	Orthologs have first spliceosomal transesterification activity and role in cellular response to drug, generation of catalytic spliceosome for second transesterification step, mRNA 3'-splice site recognition													-0.642347	-2.86269	0.0516981
988	ChrI_C_glabrata_CBS138	111419	113375	1957	*	8971	6.20737	899.346	897.136	WTF_1000_minus6_gap100_peak_591	2679	112888	114420	+	overlapStart	-1469	487	Upstream&Inside	CAGL0I01386g		UTR1	Orthologs have NAD%2B kinase activity, NADH kinase activity and role in NADP biosynthetic process, cellular iron ion homeostasis													0.557594	0.765708	-0.289035
308	ChrD_C_glabrata_CBS138	404493	405876	1384	*	8944	6.40228	896.643	894.436	WTF_1000_minus6_gap100_peak_186	871	403855	404727	+	overlapEnd	638	234	Upstream&Inside	CAGL0D04070g		YGR021W	Ortholog of S. cerevisiae : YGR021W, C. albicans SC5314 : C2_04160W_A, C. dubliniensis CD36 : Cd36_18800, C. parapsilosis CDC317 : CPAR2_211010 and Candida tenuis NRRL Y-1498 : CANTEDRAFT_111879													-0.775805	-1.59157	-0.628672
309	ChrD_C_glabrata_CBS138	404493	405876	1384	*	8944	6.40228	896.643	894.436	WTF_1000_minus6_gap100_peak_186	872	405613	406368	+	overlapStart	-1120	263	Upstream&Inside	CAGL0D04092g	DOG2	DOG2	2-deoxyglucose-6-phosphate phosphatase													-0.193974	1.2238	-0.261446
781	ChrG_C_glabrata_CBS138	897481	898978	1498	*	8935	6.40911	895.767	893.561	WTF_1000_minus6_gap100_peak_462	2100	898735	900093	+	overlapStart	-1254	243	Upstream&Inside	CAGL0G09449g	CRH1	CRH1	Putative glycoside hydrolase; predicted GPI-anchor													3.02211	3.41707	0.0779947
509	ChrF_C_glabrata_CBS138	147344	149707	2364	*	8886	6.09358	890.821	888.62	WTF_1000_minus6_gap100_peak_301	1332	142623	146819	-	upstream	-525	525	Upstream&Inside	CAGL0F01419g	AUS1	AUS1	ATP-binding cassette transporter involved in sterol uptake													1.13478	0.459072	0.899178
510	ChrF_C_glabrata_CBS138	147344	149707	2364	*	8886	6.09358	890.821	888.62	WTF_1000_minus6_gap100_peak_301	1333	149905	150570	+	upstream	-2561	198	Upstream&Inside	CAGL0F01463g	TIR1	TIR2	Putative GPI-linked cell wall mannoprotein of the Srp1p/Tip1p family													-2.6222	-0.924765	1.02863
200	ChrC_C_glabrata_CBS138	326414	328627	2214	*	8836	6.41451	885.801	883.605	WTF_1000_minus6_gap100_peak_126	580	323832	325790	-	upstream	-624	624	Upstream&Inside	CAGL0C03267g	FPS1	FPS1	Glycerol transporter; involved in flucytosine resistance; double fps1/fps2 mutant accumulates glycerol, has constitutive cell wall stress, is hypersensitive to caspofungin in vitro and in vivo													1.22458	1.99093	-0.514479
201	ChrC_C_glabrata_CBS138	326414	328627	2214	*	8836	6.41451	885.801	883.605	WTF_1000_minus6_gap100_peak_126	581	328799	333745	+	upstream	-2385	172	Upstream&Inside	CAGL0C03289g	YBT1	YBT1	Putative ABC transporter involved in bile acid transport; gene is upregulated in azole-resistant strain													0.0702261	0.0626078	0.372506
860	ChrH_C_glabrata_CBS138	443942	446292	2351	*	8828	5.85925	885.035	882.84	WTF_1000_minus6_gap100_peak_511	2340	442448	444214	-	overlapStart	272	272	Upstream&Inside	CAGL0H04631g	AP1	YAP1	Protein with a basic leucine zipper bZip domain involved in drug resistance and the response to oxidative stress; activates multidrug transporter FLR1													1.03512	1.18812	-0.458703
861	ChrH_C_glabrata_CBS138	443942	446292	2351	*	8828	5.85925	885.035	882.84	WTF_1000_minus6_gap100_peak_511	2341	445529	446647	+	overlapStart	-1587	355	Upstream&Inside	CAGL0H04653g	ERG6	ERG6	C24 sterol methyltransferase; mutation confers resistance to amphotericin B and nystatin and increased sensitivity to azoles													0.760974	-1.4417	0.245712
1245	ChrJ_C_glabrata_CBS138	1113318	1114285	968	*	8828	5.86007	885.035	882.84	WTF_1000_minus6_gap100_peak_758	3613	1112678	1113304	-	upstream	-14	14	Upstream&Inside	CAGL0J11462g		YNL190W	Predicted GPI-linked cell wall protein													-0.089606	-0.424492	0.262096
1246	ChrJ_C_glabrata_CBS138	1113318	1114285	968	*	8828	5.86007	885.035	882.84	WTF_1000_minus6_gap100_peak_758	3614	1114086	1115174	-	overlapEnd	1856	199	Upstream&Inside	CAGL0J11484g	DUG3	DUG3	Component of the Dug1p-Dug2p-Dug3p complex involved in glutathione degradation; required for glutathione utilization in C. glabrata when glutathione import is enabled by expression of the S. cerevisiae Opt1p transporter													0.504132	0.931386	-0.33357
50	ChrA_C_glabrata_CBS138	254241	255598	1358	*	8821	5.61992	884.338	882.143	WTF_1000_minus6_gap100_peak_29	97	252192	253862	-	upstream	-379	379	Upstream&Inside	CAGL0A02321g	HXT3	HXT5	Orthologs have fructose transmembrane transporter activity, glucose transmembrane transporter activity, mannose transmembrane transporter activity and role in fructose import across plasma membrane, glucose import across plasma membrane													-0.219963	1.90417	-0.0805028
51	ChrA_C_glabrata_CBS138	254241	255598	1358	*	8821	5.61992	884.338	882.143	WTF_1000_minus6_gap100_peak_29	98	254861	255127	+	includeFeature	-620	471	Upstream&Inside	CAGL0A02343g		0	Protein of unknown function													1.41756	2.34905	-0.280898
22	ChrA_C_glabrata_CBS138	123639	125304	1666	*	8802	6.54646	882.422	880.229	WTF_1000_minus6_gap100_peak_11	53	125780	126661	+	upstream	-2141	476	Upstream&Inside	CAGL0A01221g		0	Has domains with predicted channel activity, role in transmembrane transport and membrane localization													1.76539	0.786843	-0.0812349
1836	ChrM_C_glabrata_CBS138	1199811	1201286	1476	*	8795	6.77799	881.773	879.58	WTF_1000_minus6_gap100_peak_1130	5361	1201576	1203081	+	upstream	-1765	290	Upstream&Inside	CAGL0M12034g	PYK1	CDC19	Pyruvate kinase													-2.40941	-3.60014	1.40806
906	ChrH_C_glabrata_CBS138	780476	781854	1379	*	8714	7.45454	873.631	871.447	WTF_1000_minus6_gap100_peak_543	2499	779848	780645	-	overlapStart	169	169	Upstream&Inside	CAGL0H07997g	KNH1	0	Protein involved in cell wall beta 1,6-glucan synthesis, similar to Kre9p,													-0.206248	1.28467	0.184461
907	ChrH_C_glabrata_CBS138	780476	781854	1379	*	8714	7.45454	873.631	871.447	WTF_1000_minus6_gap100_peak_543	2500	781773	783050	+	overlapStart	-1297	81	Upstream&Inside	CAGL0H08019g		RIO2	Orthologs have protein kinase activity and role in maturation of SSU-rRNA from tricistronic rRNA transcript SSU-rRNA, 5.8S rRNA, LSU-rRNA, positive regulation of RNA import into nucleus													-0.529541	0.585075	0.177861
124	ChrB_C_glabrata_CBS138	300133	301276	1144	*	8684	5.02799	870.594	868.413	WTF_1000_minus6_gap100_peak_76	352	301443	302447	+	upstream	-1310	167	Upstream&Inside	CAGL0B03069g	TAL1	TAL1	Putative transaldolase; expression upregulated in biofilm vs planktonic cell culture													0.291931	0.261003	-0.156065
462	ChrE_C_glabrata_CBS138	549332	551215	1884	*	8599	5.70436	862.127	859.954	WTF_1000_minus6_gap100_peak_268	1226	548237	548965	-	upstream	-367	367	Upstream&Inside	CAGL0E05566g		TYE7	Orthologs have DNA-binding transcription factor activity, sequence-specific DNA binding activity													-0.599034	-0.127754	0.0760855
463	ChrE_C_glabrata_CBS138	549332	551215	1884	*	8599	5.70436	862.127	859.954	WTF_1000_minus6_gap100_peak_268	1227	551061	553724	+	overlapStart	-1729	154	Upstream&Inside	CAGL0E05588g		REV1	Orthologs have DNA-directed DNA polymerase activity, deoxycytidyl transferase activity and role in error-free translesion synthesis, error-prone translesion synthesis													0.739694	1.16442	-0.236577
777	ChrG_C_glabrata_CBS138	883547	885109	1563	*	8523	6.20583	854.467	852.302	WTF_1000_minus6_gap100_peak_459	2093	883468	883653	-	overlapStart	106	79	Upstream&Inside	CAGL0G09262g		0	Protein of unknown function													-1.34467	-2.59575	-0.0829984
778	ChrG_C_glabrata_CBS138	883547	885109	1563	*	8523	6.20583	854.467	852.302	WTF_1000_minus6_gap100_peak_459	2094	885374	887011	+	upstream	-1827	265	Upstream&Inside	CAGL0G09273g		SNG1	Putative transporter involved in nitrosoguanidine resistance; gene is downregulated in azole-resistant strain													-1.41236	-1.51942	-0.294411
612	ChrF_C_glabrata_CBS138	866560	867805	1246	*	8518	5.38061	854.049	851.884	WTF_1000_minus6_gap100_peak_370	1653	866073	866333	-	upstream	-227	227	Upstream&Inside	CAGL0F08745g		STF2	Orthologs have role in cellular response to desiccation and cytoplasm localization													2.83759	4.57565	-0.567507
613	ChrF_C_glabrata_CBS138	866560	867805	1246	*	8518	5.38061	854.049	851.884	WTF_1000_minus6_gap100_peak_370	1654	867394	867789	+	includeFeature	-834	16	Upstream&Inside	CAGL0F08767g		0	Protein of unknown function													0.225313	1.07618	-0.231071
614	ChrF_C_glabrata_CBS138	866560	867805	1246	*	8518	5.38061	854.049	851.884	WTF_1000_minus6_gap100_peak_370	1655	868002	869171	+	upstream	-1442	197	Upstream&Inside	CAGL0F08789g		MCY1	Ortholog of S. cerevisiae : MCY1, C. albicans SC5314 : C6_02960W_A, C. dubliniensis CD36 : Cd36_63080, C. parapsilosis CDC317 : CPAR2_602080 and Candida tenuis NRRL Y-1498 : CANTEDRAFT_96248													0.560098	0.901112	0.224803
471	ChrE_C_glabrata_CBS138	591727	593338	1612	*	8510	5.5081	853.234	851.07	WTF_1000_minus6_gap100_peak_274	1243	588450	590972	-	upstream	-755	755	Upstream&Inside	CAGL0E05940g		FLC1	Orthologs have FAD transmembrane transporter activity, calcium channel activity													1.02989	0.651159	0.234527
472	ChrE_C_glabrata_CBS138	591727	593338	1612	*	8510	5.5081	853.234	851.07	WTF_1000_minus6_gap100_peak_274	1244	592576	594522	-	overlapEnd	2795	762	Upstream&Inside	CAGL0E05962g		FMP40	Ortholog of S. cerevisiae : FMP40, C. albicans SC5314 : C1_10730W_A, C. dubliniensis CD36 : Cd36_10060, C. parapsilosis CDC317 : CPAR2_202760 and Candida tenuis NRRL Y-1498 : CANTEDRAFT_126711													0.770682	1.15789	-0.246724
1234	ChrJ_C_glabrata_CBS138	1027775	1029021	1247	*	8504	7.48035	852.633	850.469	WTF_1000_minus6_gap100_peak_750	3568	1029320	1029910	+	upstream	-1545	299	Upstream&Inside	CAGL0J10494g		APT2	Has domains with predicted adenine phosphoribosyltransferase activity, role in adenine salvage, nucleoside metabolic process and cytoplasm localization													2.09328	3.86783	-1.06766
1158	ChrJ_C_glabrata_CBS138	317462	320162	2701	*	8460	5.72036	848.23	846.07	WTF_1000_minus6_gap100_peak_704	3235	315380	318034	-	overlapStart	572	572	Upstream&Inside	CAGL0J03256g		PTP3	Orthologs have MAP kinase tyrosine phosphatase activity													1.21641	0.570859	0.0678486
1159	ChrJ_C_glabrata_CBS138	317462	320162	2701	*	8460	5.72036	848.23	846.07	WTF_1000_minus6_gap100_peak_704	3236	318843	320753	-	overlapEnd	3291	591	Upstream&Inside	CAGL0J03278g		MRX1	Ortholog of S. cerevisiae : MRX1, C. albicans SC5314 : C2_10090C_A, C. dubliniensis CD36 : Cd36_24130, C. parapsilosis CDC317 : CPAR2_407430 and Candida tenuis NRRL Y-1498 : cten_CGOB_00234													-0.00909064	0.590325	0.0568878
40	ChrA_C_glabrata_CBS138	177199	179076	1878	*	8408	6.81259	842.967	840.812	WTF_1000_minus6_gap100_peak_21	75	175018	176724	-	upstream	-475	475	Upstream&Inside	CAGL0A01782g	HXT4	HXT4	Orthologs have glucose transmembrane transporter activity, pentose transmembrane transporter activity and plasma membrane localization													-1.12873	-1.00486	0.375801
1177	ChrJ_C_glabrata_CBS138	394496	395591	1096	*	8382	6.71693	840.359	838.207	WTF_1000_minus6_gap100_peak_713	3278	393611	393922	-	upstream	-574	574	Upstream&Inside	CAGL0J04202g	HSP12	HSP12	Heat shock protein; gene is upregulated in azole-resistant strain; expression upregulated in biofilm vs planktonic cell culture													4.07114	3.07386	-1.70617
1178	ChrJ_C_glabrata_CBS138	394496	395591	1096	*	8382	6.71693	840.359	838.207	WTF_1000_minus6_gap100_peak_713	3279	395856	397424	+	upstream	-1360	265	Upstream&Inside	CAGL0J04224g		MDJ1	Orthologs have ATPase activator activity, unfolded protein binding activity													-0.485531	-1.75018	-0.56596
172	ChrC_C_glabrata_CBS138	151027	152251	1225	*	8373	6.74422	839.55	837.398	WTF_1000_minus6_gap100_peak_111	492	148889	151177	-	overlapStart	150	150	Upstream&Inside	CAGL0C01397g		PFK26	Orthologs have 6-phosphofructo-2-kinase activity and role in fructose 2,6-bisphosphate metabolic process													0.57607	0.879252	-0.539942
256	ChrD_C_glabrata_CBS138	61312	63925	2614	*	8356	5.6478	837.785	835.636	WTF_1000_minus6_gap100_peak_159	705	61050	62033	+	overlapEnd	262	262	Upstream&Inside	CAGL0D00506g		LOT5	Ortholog of S. cerevisiae : LOT5, C. albicans SC5314 : C1_03040W_A, C. dubliniensis CD36 : Cd36_02840, C. parapsilosis CDC317 : CPAR2_110230 and Candida tenuis NRRL Y-1498 : CANTEDRAFT_112635													-0.181563	-0.258502	0.446399
257	ChrD_C_glabrata_CBS138	61312	63925	2614	*	8356	5.6478	837.785	835.636	WTF_1000_minus6_gap100_peak_159	706	64404	70649	+	upstream	-3092	479	Upstream&Inside	CAGL0D00528g		FAS1	Orthologs have 3-hydroxyacyl-%5Bacyl-carrier-protein%5D dehydratase activity, %5Bacyl-carrier-protein%5D S-acetyltransferase activity and %5Bacyl-carrier-protein%5D S-malonyltransferase activity, more													-1.19621	-2.18759	0.366653
1123	ChrJ_C_glabrata_CBS138	17684	18857	1174	*	8350	5.69708	837.177	835.028	WTF_1000_minus6_gap100_peak_680	3103	15883	17376	-	upstream	-308	308	Upstream&Inside	CAGL0J00253g		MTL1	Putative adhesin-like protein													0.755041	0.590421	-0.116785
1621	ChrL_C_glabrata_CBS138	950894	951812	919	*	8300	6.58861	832.173	830.029	WTF_1000_minus6_gap100_peak_998	4612	952133	953113	+	upstream	-1239	321	Upstream&Inside	CAGL0L08712g		CIP1	Orthologs have cyclin-dependent protein serine/threonine kinase inhibitor activity and role in negative regulation of cyclin-dependent protein serine/threonine kinase activity													-0.0147245	0.074023	-0.465263
464	ChrE_C_glabrata_CBS138	558901	560933	2033	*	8253	6.04692	827.527	825.387	WTF_1000_minus6_gap100_peak_269	1229	556856	558652	-	upstream	-249	249	Upstream&Inside	CAGL0E05632g		PUT4	Orthologs have L-proline transmembrane transporter activity and role in gamma-aminobutyric acid transport, proline transport													0.527348	0.129411	-0.477012
1705	ChrM_C_glabrata_CBS138	221507	225193	3687	*	8213	6.774	823.454	821.318	WTF_1000_minus6_gap100_peak_1053	4896	219813	220760	-	upstream	-747	747	Upstream&Inside	CAGL0M01870g		0	Putative zinc finger protein; gene is upregulated in azole-resistant strain													1.61045	2.0203	-0.183682
877	ChrH_C_glabrata_CBS138	554611	555620	1010	*	8194	7.303	821.61	819.476	WTF_1000_minus6_gap100_peak_523	2385	553388	554332	-	upstream	-279	279	Upstream&Inside	CAGL0H05599g		YDC1	Orthologs have dihydroceramidase activity, role in ceramide biosynthetic process, ceramide catabolic process and endoplasmic reticulum localization													-0.171134	-0.825454	-0.120193
878	ChrH_C_glabrata_CBS138	554611	555620	1010	*	8194	7.303	821.61	819.476	WTF_1000_minus6_gap100_peak_523	2386	556498	558378	+	upstream	-1887	878	Upstream&Inside	CAGL0H05621g	RLM1	RLM1	Putative transcription factor with a predicted role in cell wall integrity													1.68633	1.62611	-0.122502
782	ChrG_C_glabrata_CBS138	908831	910498	1668	*	8186	6.19911	820.822	818.688	WTF_1000_minus6_gap100_peak_463	2102	907330	908601	-	upstream	-230	230	Upstream&Inside	CAGL0G09515g		SPR1	Orthologs have glucan exo-1,3-beta-glucosidase activity, role in ascospore formation and ascospore wall localization													1.54493	-0.698614	-0.170825
783	ChrG_C_glabrata_CBS138	908831	910498	1668	*	8186	6.19911	820.822	818.688	WTF_1000_minus6_gap100_peak_463	2103	910246	910503	-	overlapEnd	1672	5	Upstream&Inside	CAGL0G09537g		IES4	Putative adhesin-like protein													-0.0276647	0.318657	0.01001
4	ChrA_C_glabrata_CBS138	57224	59103	1880	*	8140	5.20088	816.226	814.097	WTF_1000_minus6_gap100_peak_3	22	55014	57722	-	overlapStart	498	498	Upstream&Inside	CAGL0A00495g	PMA1	PMA1	Putative plasma membrane proton pump with a predicted role in pH homeostasis													-1.04339	-2.68808	0.32597
5	ChrA_C_glabrata_CBS138	57224	59103	1880	*	8140	5.20088	816.226	814.097	WTF_1000_minus6_gap100_peak_3	23	58830	62198	+	overlapStart	-1606	273	Upstream&Inside	CAGL0A00517g		PMC1	Orthologs have calcium-transporting ATPase activity, role in calcium ion transport, cellular calcium ion homeostasis, cellular response to drug, transmembrane transport and integral component of fungal-type vacuolar membrane localization													0.606616	-0.116425	-0.258923
1711	ChrM_C_glabrata_CBS138	259976	262047	2072	*	8138	5.67821	815.933	813.805	WTF_1000_minus6_gap100_peak_1057	4910	259132	259833	-	upstream	-143	143	Upstream&Inside	CAGL0M02167g		PRM4	Ortholog of S. cerevisiae : PRM4 and Saccharomyces cerevisiae S288C : YPL156C													1.80901	2.84196	-0.164471
1712	ChrM_C_glabrata_CBS138	259976	262047	2072	*	8138	5.67821	815.933	813.805	WTF_1000_minus6_gap100_peak_1057	4911	261290	263308	-	overlapEnd	3332	757	Upstream&Inside	CAGL0M02189g		KIP2	Orthologs have ATP-dependent microtubule motor activity, plus-end-directed, microtubule binding activity													0.319926	1.10432	0.206623
1021	ChrI_C_glabrata_CBS138	428926	430046	1121	*	8018	6.73685	803.981	801.864	WTF_1000_minus6_gap100_peak_611	2824	427445	428716	-	upstream	-210	210	Upstream&Inside	CAGL0I04774g		CSG2	Orthologs have enzyme regulator activity, role in cellular calcium ion homeostasis, glycosphingolipid biosynthetic process and integral component of endoplasmic reticulum membrane localization													1.94427	3.69256	-0.0762922
1022	ChrI_C_glabrata_CBS138	428926	430046	1121	*	8018	6.73685	803.981	801.864	WTF_1000_minus6_gap100_peak_611	2825	429791	430675	-	overlapEnd	1749	255	Upstream&Inside	CAGL0I04796g		SCO2	Orthologs have mitochondrial envelope localization													-0.276423	-0.969812	-0.9272
1391	ChrK_C_glabrata_CBS138	837809	839100	1292	*	8006	7.2024	802.81	800.693	WTF_1000_minus6_gap100_peak_848	4010	825448	837573	-	upstream	-236	236	Upstream&Inside	CAGL0K08294g		DYN1	Orthologs have ATP binding, ATP-dependent microtubule motor activity, minus-end-directed activity													-0.137045	0.0374722	0.117376
1392	ChrK_C_glabrata_CBS138	837809	839100	1292	*	8006	7.2024	802.81	800.693	WTF_1000_minus6_gap100_peak_848	4011	839222	840193	+	upstream	-1413	122	Upstream&Inside	CAGL0K08316g	RHO4	RHO4	Orthologs have GTPase activity and role in maintenance of cell polarity, positive regulation of formin-nucleated actin cable assembly, septum digestion after cytokinesis													-0.615524	0.20401	-0.158453
759	ChrG_C_glabrata_CBS138	813900	814716	817	*	7999	7.76074	802.071	799.955	WTF_1000_minus6_gap100_peak_449	2062	811931	813682	-	upstream	-218	218	Upstream&Inside	CAGL0G08624g	QDR2	QDR1	Drug:H%2B antiporter of the Major Facilitator Superfamily, confers imidazole drug resistance, involved in quinidine/multidrug efflux; gene is activated by Pdr1p; upregulated in azole-resistant strain													0.873725	2.12656	-0.0392643
1218	ChrJ_C_glabrata_CBS138	919103	920368	1266	*	7989	6.16047	801.047	798.932	WTF_1000_minus6_gap100_peak_739	3513	920703	921596	+	upstream	-1600	335	Upstream&Inside	CAGL0J09328g		PCL2	Orthologs have cyclin-dependent protein serine/threonine kinase regulator activity													0.936269	0.0136866	-0.0230748
1086	ChrI_C_glabrata_CBS138	842027	843215	1189	*	7942	5.84885	796.317	794.207	WTF_1000_minus6_gap100_peak_651	2998	840182	841861	-	upstream	-166	166	Upstream&Inside	CAGL0I08613g	DUR3	0	Putative plasma membrane polyamine transporter													-0.188251	0.366001	-0.126336
1087	ChrI_C_glabrata_CBS138	842027	843215	1189	*	7942	5.84885	796.317	794.207	WTF_1000_minus6_gap100_peak_651	2999	842809	843228	-	overlapEnd	1201	13	Upstream&Inside	CAGL0I08635g		BUR6	Orthologs have TBP-class protein binding, chromatin binding, core promoter binding, transcription coactivator activity, transcription corepressor activity													0.00935342	0.687142	-0.000784434
1418	ChrK_C_glabrata_CBS138	991284	993520	2237	*	7930	6.2473	795.141	793.032	WTF_1000_minus6_gap100_peak_863	4091	990287	990940	-	upstream	-344	344	Upstream&Inside	CAGL0K10164g		SED1	Predicted GPI-linked protein; putative adhesin-like protein													0.394468	-2.43684	0.0174419
1419	ChrK_C_glabrata_CBS138	991284	993520	2237	*	7930	6.2473	795.141	793.032	WTF_1000_minus6_gap100_peak_863	4092	993120	994133	-	overlapEnd	2849	400	Upstream&Inside	CAGL0K10186g		RAD55	Orthologs have protein heterodimerization activity, role in heteroduplex formation, meiotic DNA recombinase assembly and Rhp55-Rhp57 complex localization													-0.232042	0.602454	0.260911
1444	ChrK_C_glabrata_CBS138	1145412	1147119	1708	*	7894	6.39941	791.516	789.411	WTF_1000_minus6_gap100_peak_878	4166	1143042	1144610	-	upstream	-802	802	Upstream&Inside	CAGL0K11836g		RAD28	Orthologs have role in DNA repair													0.680793	1.36962	-0.291451
1445	ChrK_C_glabrata_CBS138	1145412	1147119	1708	*	7894	6.39941	791.516	789.411	WTF_1000_minus6_gap100_peak_878	4167	1144920	1145516	-	overlapStart	104	104	Upstream&Inside	CAGL0K11858g		PST2	Putative flavodoxin													1.01848	1.30199	-0.179188
1446	ChrK_C_glabrata_CBS138	1145412	1147119	1708	*	7894	6.39941	791.516	789.411	WTF_1000_minus6_gap100_peak_878	4168	1146885	1147835	+	overlapStart	-1473	234	Upstream&Inside	CAGL0K11880g		MRH1	Orthologs have plasma membrane localization													-1.48297	-2.7614	0.392469
275	ChrD_C_glabrata_CBS138	123206	124617	1412	*	7887	5.54514	790.884	788.779	WTF_1000_minus6_gap100_peak_169	731	121908	122993	-	upstream	-213	213	Upstream&Inside	CAGL0D01034g	VIG9	PSA1	GDP-mannose pyrophosphorylase involved in the synthesis of GDP-mannose for protein glycosylation													-0.271934	-0.75958	0.170351
276	ChrD_C_glabrata_CBS138	123206	124617	1412	*	7887	5.54514	790.884	788.779	WTF_1000_minus6_gap100_peak_169	732	123851	125320	-	overlapEnd	2114	645	Upstream&Inside	CAGL0D01056g		MCH1	Orthologs have fungal-type vacuole membrane localization													0.39401	0.873138	-0.0615311
1050	ChrI_C_glabrata_CBS138	564894	566039	1146	*	7876	5.87829	789.796	787.693	WTF_1000_minus6_gap100_peak_629	2876	563497	563982	-	upstream	-912	912	Upstream&Inside	CAGL0I05918g		TIM17	Orthologs have protein transmembrane transporter activity, role in mitochondrial genome maintenance, protein import into mitochondrial matrix and TIM23 mitochondrial import inner membrane translocase complex localization													-0.637855	-2.04066	-0.25742
1051	ChrI_C_glabrata_CBS138	564894	566039	1146	*	7876	5.87829	789.796	787.693	WTF_1000_minus6_gap100_peak_629	2877	564527	564775	-	upstream	-119	119	Upstream&Inside	CAGL0I05934g		YJL144W	Orthologs have ubiquitin-protein transferase regulator activity and role in cellular response to water deprivation, stress-induced homeostatically regulated protein degradation pathway													2.25627	1.80913	-0.624825
1052	ChrI_C_glabrata_CBS138	564894	566039	1146	*	7876	5.87829	789.796	787.693	WTF_1000_minus6_gap100_peak_629	2878	565844	566725	-	overlapEnd	1831	195	Upstream&Inside	CAGL0I05940g		SFH5	Orthologs have phosphatidylinositol transporter activity													-0.532085	-1.93434	0.0689384
945	ChrH_C_glabrata_CBS138	936616	937487	872	*	7872	7.32084	789.403	787.3	WTF_1000_minus6_gap100_peak_566	2570	935231	935815	-	upstream	-801	801	Upstream&Inside	CAGL0H09548g		PRE1	Orthologs have endopeptidase activator activity and role in proteasomal ubiquitin-independent protein catabolic process, proteasome-mediated ubiquitin-dependent protein catabolic process													0.522945	-0.0672274	-0.264282
946	ChrH_C_glabrata_CBS138	936616	937487	872	*	7872	7.32084	789.403	787.3	WTF_1000_minus6_gap100_peak_566	2571	937859	938569	+	upstream	-1243	372	Upstream&Inside	CAGL0H09592g		0	Putative GPI-linked cell wall protein													4.09732	1.57121	0.409879
1068	ChrI_C_glabrata_CBS138	697858	698951	1094	*	7870	6.18828	789.113	787.01	WTF_1000_minus6_gap100_peak_640	2937	696605	697711	-	upstream	-147	147	Upstream&Inside	CAGL0I07227g	IDH2	IDH2	Putative isocitrate dehydrogenase													-0.201963	-0.0553823	-0.350386
1069	ChrI_C_glabrata_CBS138	697858	698951	1094	*	7870	6.18828	789.113	787.01	WTF_1000_minus6_gap100_peak_640	2938	698635	699771	-	overlapEnd	1913	316	Upstream&Inside	CAGL0I07249g		BAG7	Putative GTPase-activating protein involved in cell wall and cytoskeleton homeostasis; gene is upregulated in azole-resistant strain													2.78631	4.3233	-0.205926
240	ChrC_C_glabrata_CBS138	489217	490007	791	*	7860	5.35032	788.179	786.077	WTF_1000_minus6_gap100_peak_148	661	487842	489110	-	upstream	-107	107	Upstream&Inside	CAGL0C05137g	GPD2	GPD2	Putative glycerol 3-phosphate dehydrogenase; protein differentially expressed in azole resistant strain													1.26858	1.54204	-0.119122
623	ChrG_C_glabrata_CBS138	6238	7396	1159	*	7849	5.84808	787.095	784.995	WTF_1000_minus6_gap100_peak_376	1678	2726	5683	-	upstream	-555	555	Upstream&Inside	CAGL0G00110g	#N/A	0	#N/A													0.925175	2.16336	-0.421353
624	ChrG_C_glabrata_CBS138	6238	7396	1159	*	7849	5.84808	787.095	784.995	WTF_1000_minus6_gap100_peak_376	1679	4358	5683	-	upstream	-555	555	Upstream&Inside	CAGL0G00121g		0	Protein of unknown function													-0.0503684	0	-0.00160267
1510	ChrL_C_glabrata_CBS138	277278	277994	717	*	7841	7.3436	786.258	784.158	WTF_1000_minus6_gap100_peak_927	4320	274928	276934	-	upstream	-344	344	Upstream&Inside	CAGL0L02431g		0	Has domains with predicted role in cell redox homeostasis													0.636524	0.377695	-0.112072
552	ChrF_C_glabrata_CBS138	447734	449632	1899	*	7837	6.79677	785.864	783.765	WTF_1000_minus6_gap100_peak_328	1465	446420	447148	-	upstream	-586	586	Upstream&Inside	CAGL0F04477g		PRE7	Orthologs have role in proteasomal ubiquitin-independent protein catabolic process, proteasome-mediated ubiquitin-dependent protein catabolic process and proteasome core complex, beta-subunit complex localization													0.216231	0.107232	-0.203823
553	ChrF_C_glabrata_CBS138	447734	449632	1899	*	7837	6.79677	785.864	783.765	WTF_1000_minus6_gap100_peak_328	1466	449923	451815	+	upstream	-2189	291	Upstream&Inside	CAGL0F04499g		FUI1	Orthologs have uridine transmembrane transporter activity, role in transmembrane transport, uridine transport and plasma membrane localization													-0.841966	-0.46974	0.512966
1145	ChrJ_C_glabrata_CBS138	284453	285645	1193	*	7828	5.72288	784.915	782.816	WTF_1000_minus6_gap100_peak_697	3216	282119	283750	-	upstream	-703	703	Upstream&Inside	CAGL0J02904g		GIP2	Orthologs have protein phosphatase regulator activity, role in glycogen metabolic process, protein dephosphorylation and protein phosphatase type 1 complex localization													0.991137	0.927923	-0.337908
1146	ChrJ_C_glabrata_CBS138	284453	285645	1193	*	7828	5.72288	784.915	782.816	WTF_1000_minus6_gap100_peak_697	3218	285162	286709	+	overlapStart	-709	483	Upstream&Inside	CAGL0J02948g	FCY2	FCY22	Purine-cytosine transporter													-2.02214	-1.50504	0.477109
1821	ChrM_C_glabrata_CBS138	1094480	1095519	1040	*	7820	6.00542	784.112	782.014	WTF_1000_minus6_gap100_peak_1121	5311	1093298	1094299	-	upstream	-181	181	Upstream&Inside	CAGL0M11066g		CLB6	Orthologs have cyclin-dependent protein serine/threonine kinase regulator activity													-0.20064	-0.781091	0.218575
1822	ChrM_C_glabrata_CBS138	1094480	1095519	1040	*	7820	6.00542	784.112	782.014	WTF_1000_minus6_gap100_peak_1121	5312	1095254	1095910	-	overlapEnd	1430	265	Upstream&Inside	CAGL0M11088g		0	Protein of unknown function													0.855506	2.00864	-0.0802544
133	ChrB_C_glabrata_CBS138	367628	370592	2965	*	7803	4.8394	782.442	780.345	WTF_1000_minus6_gap100_peak_83	378	367614	369005	+	overlapEnd	14	14	Upstream&Inside	CAGL0B03663g		CIT2	Orthologs have citrate Si-synthase activity, role in citrate metabolic process and peroxisome localization													3.87689	2.32246	-0.874373
134	ChrB_C_glabrata_CBS138	367628	370592	2965	*	7803	4.8394	782.442	780.345	WTF_1000_minus6_gap100_peak_83	379	369880	370695	+	overlapStart	-2252	103	Upstream&Inside	CAGL0B03685g		0	Putative flavodoxin													0.266614	-0.0892166	-0.0992313
135	ChrB_C_glabrata_CBS138	367628	370592	2965	*	7803	4.8394	782.442	780.345	WTF_1000_minus6_gap100_peak_83	380	371461	372900	+	upstream	-3833	869	Upstream&Inside	CAGL0B03707g		0	Orthologs have DNA-directed DNA polymerase activity, role in DNA strand elongation involved in DNA replication, DNA synthesis involved in UV-damage excision repair, premeiotic DNA replication and delta DNA polymerase complex localization													-0.248331	-0.118207	0.0705902
443	ChrE_C_glabrata_CBS138	436011	438823	2813	*	7753	4.90192	777.426	775.335	WTF_1000_minus6_gap100_peak_257	1182	439395	440117	+	upstream	-3384	572	Upstream&Inside	CAGL0E04554g		0	Putative protein; gene is upregulated in azole-resistant strain													0.33094	0.526746	-0.341052
527	ChrF_C_glabrata_CBS138	232245	233714	1470	*	7748	5.89603	776.939	774.848	WTF_1000_minus6_gap100_peak_310	1373	229207	232065	-	upstream	-180	180	Upstream&Inside	CAGL0F02387g	PHO87	PHO90	Orthologs have inorganic phosphate transmembrane transporter activity, role in phosphate ion transport, polyphosphate metabolic process, regulation of phosphate transmembrane transport and plasma membrane localization													0.669002	1.59249	0.00764324
528	ChrF_C_glabrata_CBS138	232245	233714	1470	*	7748	5.89603	776.939	774.848	WTF_1000_minus6_gap100_peak_310	1374	234061	236418	+	upstream	-1816	347	Upstream&Inside	CAGL0F02431g	ACO2	ACO2	Orthologs have role in mitochondrial translation and mitochondrion, nucleus localization													0.816996	-0.867467	-0.0235993
1601	ChrL_C_glabrata_CBS138	849710	851714	2005	*	7709	5.30925	773.027	770.94	WTF_1000_minus6_gap100_peak_987	4564	849743	850993	-	includeFeature	1283	33	Upstream&Inside	CAGL0L07722g	PGK1	PGK1	Putative 3-phosphoglycerate kinase; protein differentially expressed in azole resistant strain; protein abundance increased in ace2 mutant cells													-1.53675	-0.82884	0.264336
1602	ChrL_C_glabrata_CBS138	849710	851714	2005	*	7709	5.30925	773.027	770.94	WTF_1000_minus6_gap100_peak_987	4565	851925	855125	+	upstream	-2215	211	Upstream&Inside	CAGL0L07744g		ADP1	Has domains with predicted ATP binding, ATPase activity, nucleoside-triphosphatase activity, nucleotide binding activity and membrane localization													1.37064	1.1315	-0.31353
572	ChrF_C_glabrata_CBS138	517400	519384	1985	*	7693	8.30186	771.399	769.314	WTF_1000_minus6_gap100_peak_340	1494	519640	521724	+	upstream	-2240	256	Upstream&Inside	CAGL0F05115g		INA1	Orthologs have plasma membrane localization													-0.954686	-2.83783	0.687545
1385	ChrK_C_glabrata_CBS138	779292	780488	1197	*	7607	6.15179	762.838	760.761	WTF_1000_minus6_gap100_peak_844	3988	774352	778476	-	upstream	-816	816	Upstream&Inside	CAGL0K07788g		LYS2	Orthologs have L-aminoadipate-semialdehyde dehydrogenase activity and role in lysine biosynthetic process via aminoadipic acid													0.659922	-0.159521	-0.215187
1386	ChrK_C_glabrata_CBS138	779292	780488	1197	*	7607	6.15179	762.838	760.761	WTF_1000_minus6_gap100_peak_844	3989	780678	782054	+	upstream	-1386	190	Upstream&Inside	CAGL0K07832g		TEF2	Orthologs have GDP binding, GTP binding, Rho GTPase binding, actin filament binding, calmodulin binding, translation elongation factor activity													-0.556112	-1.04884	0.235429
1514	ChrL_C_glabrata_CBS138	293609	295601	1993	*	7543	5.80116	756.383	754.312	WTF_1000_minus6_gap100_peak_931	4322	291813	292745	-	upstream	-864	864	Upstream&Inside	CAGL0L02475g	GCN4	GCN4	bZIP domain-containing protein													-0.679068	-0.501575	0.121631
1515	ChrL_C_glabrata_CBS138	293609	295601	1993	*	7543	5.80116	756.383	754.312	WTF_1000_minus6_gap100_peak_931	4323	295794	296879	+	upstream	-2185	193	Upstream&Inside	CAGL0L02497g	FBA1	0	Fructose-bisphosphate aldolase; expression downregulated in biofilm vs planktonic cell culture; protein abundance increased in ace2 mutant cells													-0.601157	-1.08592	0.554951
1856	ChrM_C_glabrata_CBS138	1359778	1361133	1356	*	7542	6.14797	756.349	754.278	WTF_1000_minus6_gap100_peak_1142	5441	1358058	1359173	-	upstream	-605	605	Upstream&Inside	CAGL0M13805g	MP65	SCW10	65 kDa mannoprotein													1.25562	0.822745	0.284791
856	ChrH_C_glabrata_CBS138	413411	414162	752	*	7541	8.04138	756.185	754.114	WTF_1000_minus6_gap100_peak_509	2329	410256	413093	-	upstream	-318	318	Upstream&Inside	CAGL0H04367g	WAR1	WAR1	Orthologs have sequence-specific DNA binding activity													-0.323268	-0.160318	0.0516438
857	ChrH_C_glabrata_CBS138	413411	414162	752	*	7541	8.04138	756.185	754.114	WTF_1000_minus6_gap100_peak_509	2330	414418	414975	+	upstream	-1007	256	Upstream&Inside	CAGL0H04389g		0	Protein of unknown function													-0.636623	-0.589263	-0.348992
166	ChrC_C_glabrata_CBS138	95111	95638	528	*	7530	4.18608	755.137	753.068	WTF_1000_minus6_gap100_peak_105	474	95044	95274	+	overlapEnd	67	67	Upstream&Inside	CAGL0C00946g		0	Protein of unknown function													-1.20258	-0.765589	0.136451
34	ChrA_C_glabrata_CBS138	161380	163313	1934	*	7517	5.73644	753.825	751.757	WTF_1000_minus6_gap100_peak_17	68	161327	162601	+	overlapEnd	53	53	Upstream&Inside	CAGL0A01628g	MIG1	MIG1	Transcriptional regulatory protein													-0.115767	1.33509	-0.00179868
35	ChrA_C_glabrata_CBS138	161380	163313	1934	*	7517	5.73644	753.825	751.757	WTF_1000_minus6_gap100_peak_17	69	163770	164126	+	upstream	-2390	457	Upstream&Inside	CAGL0A01650g		0	Putative protein; gene is upregulated in azole-resistant strain													0.232667	0.566997	-0.184902
1636	ChrL_C_glabrata_CBS138	1080146	1081502	1357	*	7461	5.69511	748.198	746.136	WTF_1000_minus6_gap100_peak_1008	4668	1078634	1079995	-	upstream	-151	151	Upstream&Inside	CAGL0L10043g		STD1	Orthologs have protein kinase activator activity													0.571696	1.029	-0.211988
482	ChrE_C_glabrata_CBS138	640051	641423	1373	*	7416	6.82175	743.729	741.672	WTF_1000_minus6_gap100_peak_281	1263	639077	639820	-	upstream	-231	231	Upstream&Inside	CAGL0E06358g	GPM1	GPM1	Putative tetrameric phosphoglycerate mutase; expression downregulated in biofilm vs planktonic cell culture													0.746022	1.12495	0.0478506
997	ChrI_C_glabrata_CBS138	219711	220755	1045	*	7410	5.12239	743.088	741.032	WTF_1000_minus6_gap100_peak_596	2723	217697	220147	+	overlapEnd	2014	436	Upstream&Inside	CAGL0I02464g		SPC97	Putative component of microtubule-nucleating complex; gene is upregulated in azole-resistant strain													0.143137	0.0696907	0.321726
998	ChrI_C_glabrata_CBS138	219711	220755	1045	*	7410	5.12239	743.088	741.032	WTF_1000_minus6_gap100_peak_596	2724	220865	222178	+	upstream	-1154	110	Upstream&Inside	CAGL0I02486g	ENO1	ENO2	Putative enolase I; protein abundance increased in azole resistant strain and in ace2 mutant cells													-0.627488	-0.802952	0.522693
1628	ChrL_C_glabrata_CBS138	1012452	1013556	1105	*	7329	7.12213	734.984	732.936	WTF_1000_minus6_gap100_peak_1003	4639	1014256	1016889	+	upstream	-1804	700	Upstream&Inside	CAGL0L09339g	HAA1	HAA1	Putative transcription factor, involved in regulation of response to acetic acid stress													-0.530023	-0.755822	-0.217545
1191	ChrJ_C_glabrata_CBS138	572692	574190	1499	*	7327	5.52739	734.836	732.788	WTF_1000_minus6_gap100_peak_721	3362	571225	572331	-	upstream	-361	361	Upstream&Inside	CAGL0J06050g		YGP1	Orthologs have role in cell wall assembly and extracellular region localization													0.743194	0.158595	-0.223156
1048	ChrI_C_glabrata_CBS138	559060	560177	1118	*	7275	5.33958	729.619	727.577	WTF_1000_minus6_gap100_peak_628	2874	558102	558845	-	upstream	-215	215	Upstream&Inside	CAGL0I05874g		0	Haloacid dehalogenase-like hydrolase													1.63782	2.59238	-0.208195
1049	ChrI_C_glabrata_CBS138	559060	560177	1118	*	7275	5.33958	729.619	727.577	WTF_1000_minus6_gap100_peak_628	2875	560169	562505	+	overlapStart	-1109	8	Upstream&Inside	CAGL0I05896g	YAK1	YAK1	Putative serine-threonine protein kinase, involved in biofilm formation, required for expression of adhesin genes EPA6 and EPA7													-0.268106	-0.754954	-0.157627
1325	ChrK_C_glabrata_CBS138	403005	404537	1533	*	7243	5.66105	726.43	724.391	WTF_1000_minus6_gap100_peak_806	3830	405248	406315	+	upstream	-2243	711	Upstream&Inside	CAGL0K04301g		FMP48	Putative mitochondrial Ser/Thr protein kinase; gene is upregulated in azole-resistant strain													0.161176	0.466891	-0.199432
1222	ChrJ_C_glabrata_CBS138	952890	954006	1117	*	7232	5.3015	725.305	723.266	WTF_1000_minus6_gap100_peak_742	3529	952083	953072	-	overlapStart	182	182	Upstream&Inside	CAGL0J09680g		HEM3	Orthologs have hydroxymethylbilane synthase activity and role in heme biosynthetic process, pathogenesis													0.787987	-1.15973	-0.41707
1223	ChrJ_C_glabrata_CBS138	952890	954006	1117	*	7232	5.3015	725.305	723.266	WTF_1000_minus6_gap100_peak_742	3530	953621	955708	-	overlapEnd	2818	385	Upstream&Inside	CAGL0J09702g		ACK1	Orthologs have role in fungal-type cell wall organization, positive regulation of signal transduction													0.961667	0.915655	0.0887578
1079	ChrI_C_glabrata_CBS138	756369	758558	2190	*	7228	4.57118	724.861	722.823	WTF_1000_minus6_gap100_peak_646	2964	756345	757403	-	overlapStart	1034	24	Upstream&Inside	CAGL0I07843g	ADH1	ADH1	Putative alcohol dehydrogenase isoenzyme III; increased protein abundance in azole resistant strain													-2.94908	-2.82977	1.27163
1080	ChrI_C_glabrata_CBS138	756369	758558	2190	*	7228	4.57118	724.861	722.823	WTF_1000_minus6_gap100_peak_646	2965	758727	761651	+	upstream	-2358	169	Upstream&Inside	CAGL0I07865g		PHM7	Orthologs have role in pathogenesis and plasma membrane localization													1.72226	1.04485	-0.708818
1293	ChrK_C_glabrata_CBS138	249018	250109	1092	*	7222	5.05007	724.326	722.288	WTF_1000_minus6_gap100_peak_788	3757	247481	248776	-	upstream	-242	242	Upstream&Inside	CAGL0K02739g		LAG1	Orthologs have sphingosine N-acyltransferase activity and role in ceramide biosynthetic process, filamentous growth of a population of unicellular organisms, replicative cell aging, unidimensional cell growth													-0.401438	-1.4246	0.372504
1294	ChrK_C_glabrata_CBS138	249018	250109	1092	*	7222	5.05007	724.326	722.288	WTF_1000_minus6_gap100_peak_788	3758	249893	251245	+	overlapStart	-875	216	Upstream&Inside	CAGL0K02761g		HSE1	Orthologs have ubiquitin binding activity													1.67239	2.19818	-0.0358673
251	ChrD_C_glabrata_CBS138	50371	52054	1684	*	7207	5.35884	722.751	720.715	WTF_1000_minus6_gap100_peak_155	701	47786	50011	-	upstream	-360	360	Upstream&Inside	CAGL0D00418g		FAT3	Orthologs have role in long-chain fatty acid transport													-1.19519	-2.2434	0.256435
475	ChrE_C_glabrata_CBS138	607490	609918	2429	*	7182	5.35856	720.268	718.235	WTF_1000_minus6_gap100_peak_276	1251	604945	606786	-	upstream	-704	704	Upstream&Inside	CAGL0E06116g		RGM1	Orthologs have role in positive regulation of transcription by RNA polymerase II and cytosol, nuclear chromatin localization													0.00718749	0.848938	-0.132061
835	ChrH_C_glabrata_CBS138	274967	276938	1972	*	7163	5.94706	718.426	716.394	WTF_1000_minus6_gap100_peak_495	2263	277540	278319	+	upstream	-2573	602	Upstream&Inside	CAGL0H02959g	TOS8	TOS8	Orthologs have chromatin binding activity, role in filamentous growth and nuclear chromatin localization													-0.120903	0.93327	0.0387396
1764	ChrM_C_glabrata_CBS138	613795	616278	2484	*	7163	5.18945	718.373	716.342	WTF_1000_minus6_gap100_peak_1088	5075	612846	613391	-	upstream	-404	404	Upstream&Inside	CAGL0M05775g		0	Has domains with predicted RNA binding activity													-0.898131	-0.415925	0.210662
1765	ChrM_C_glabrata_CBS138	613795	616278	2484	*	7163	5.18945	718.373	716.342	WTF_1000_minus6_gap100_peak_1088	5076	613756	614760	+	overlapEnd	39	39	Upstream&Inside	CAGL0M05797g		PUS2	Orthologs have pseudouridine synthase activity, role in mRNA pseudouridine synthesis, tRNA pseudouridine synthesis and mitochondrion localization													-0.421219	0.498791	0.465009
1766	ChrM_C_glabrata_CBS138	613795	616278	2484	*	7163	5.18945	718.373	716.342	WTF_1000_minus6_gap100_peak_1088	5077	615435	615635	+	includeFeature	-1640	643	Upstream&Inside	CAGL0M05819g		0	Protein of unknown function													-0.90003	0.811228	0.0855722
1767	ChrM_C_glabrata_CBS138	613795	616278	2484	*	7163	5.18945	718.373	716.342	WTF_1000_minus6_gap100_peak_1088	5078	615972	617207	+	overlapStart	-2177	306	Upstream&Inside	CAGL0M05841g		KTR2	Orthologs have alpha-1,2-mannosyltransferase activity, mannosylphosphate transferase activity, role in cell wall mannoprotein biosynthetic process, protein N-linked glycosylation and Golgi apparatus localization													1.7071	2.31189	0.0553454
125	ChrB_C_glabrata_CBS138	321710	322446	737	*	7134	5.66235	715.468	713.439	WTF_1000_minus6_gap100_peak_77	361	322659	324521	+	upstream	-949	213	Upstream&Inside	CAGL0B03311g		SAF1	Orthologs have ubiquitin-protein transferase activity, role in SCF-dependent proteasomal ubiquitin-dependent protein catabolic process and SCF ubiquitin ligase complex localization													0.994538	0.701393	-0.319264
1100	ChrI_C_glabrata_CBS138	930032	931175	1144	*	7132	6.41148	715.278	713.249	WTF_1000_minus6_gap100_peak_661	3045	928113	929735	-	upstream	-297	297	Upstream&Inside	CAGL0I09724g		0	Has domains with predicted role in transmembrane transport and integral component of membrane localization													0.420046	3.25842	-0.10025
1101	ChrI_C_glabrata_CBS138	930032	931175	1144	*	7132	6.41148	715.278	713.249	WTF_1000_minus6_gap100_peak_661	3046	931000	932391	-	overlapEnd	2359	175	Upstream&Inside	CAGL0I09746g		SLY41	Orthologs have phosphoenolpyruvate transmembrane transporter activity, role in ER to Golgi vesicle-mediated transport, phosphoenolpyruvate transmembrane import into Golgi lumen and Golgi apparatus, endoplasmic reticulum localization													-0.296753	0.0102482	0.243265
229	ChrC_C_glabrata_CBS138	446389	449147	2759	*	7110	4.74224	713.027	711.001	WTF_1000_minus6_gap100_peak_142	643	444934	445881	-	upstream	-508	508	Upstream&Inside	CAGL0C04763g		0	Has domains with predicted integral component of membrane localization													1.92936	2.45215	0.0339892
230	ChrC_C_glabrata_CBS138	446389	449147	2759	*	7110	4.74224	713.027	711.001	WTF_1000_minus6_gap100_peak_142	644	447029	447874	-	includeFeature	1485	640	Upstream&Inside	CAGL0C04785g		YJR115W	Ortholog of S. cerevisiae : YJR115W and Saccharomyces cerevisiae S288C : YJR115W													-0.161783	2.01309	-0.172829
68	ChrA_C_glabrata_CBS138	367744	369165	1422	*	7101	7.41954	712.14	710.115	WTF_1000_minus6_gap100_peak_40	161	366290	366934	-	upstream	-810	810	Upstream&Inside	CAGL0A03608g		0	Protein of unknown function													-1.57233	-0.539176	0.640574
1458	ChrK_C_glabrata_CBS138	1198544	1199778	1235	*	7092	7.91579	711.241	709.216	WTF_1000_minus6_gap100_peak_886	4184	1197205	1198212	-	upstream	-332	332	Upstream&Inside	CAGL0K12254g		VID24	Orthologs have role in negative regulation of gluconeogenesis, proteasome-mediated ubiquitin-dependent protein catabolic process, protein catabolic process in the vacuole, protein targeting to vacuole													0.0199985	2.36909	-0.435851
1459	ChrK_C_glabrata_CBS138	1198544	1199778	1235	*	7092	7.91579	711.241	709.216	WTF_1000_minus6_gap100_peak_886	4185	1199934	1200518	+	upstream	-1390	156	Upstream&Inside	CAGL0K12276g	PHO88	PHO88	Orthologs have role in protein maturation, protein targeting to ER and endoplasmic reticulum, plasma membrane localization													-0.00521296	-0.687098	0.32008
1044	ChrI_C_glabrata_CBS138	547294	548288	995	*	7051	7.17949	707.14	705.12	WTF_1000_minus6_gap100_peak_625	2869	546028	546909	-	upstream	-385	385	Upstream&Inside	CAGL0I05764g		NRM1	Orthologs have repressing transcription factor binding activity, role in negative regulation of transcription involved in G1/S transition of mitotic cell cycle and MBF transcription complex localization													-0.809144	-2.70846	0.047507
1045	ChrI_C_glabrata_CBS138	547294	548288	995	*	7051	7.17949	707.14	705.12	WTF_1000_minus6_gap100_peak_625	2870	547982	550024	-	overlapEnd	2730	306	Upstream&Inside	CAGL0I05786g		LRO1	Orthologs have phospholipid:diacylglycerol acyltransferase activity, role in ceramide metabolic process, lipid droplet formation, triglyceride biosynthetic process and lipid droplet, perinuclear endoplasmic reticulum localization													0.490037	-0.0259808	-0.118104
975	ChrI_C_glabrata_CBS138	53053	53647	595	*	7005	5.24762	702.583	700.566	WTF_1000_minus6_gap100_peak_584	2647	52542	52931	-	upstream	-122	122	Upstream&Inside	CAGL0I00726g		OSW5	Orthologs have role in ascospore wall assembly													0.513759	4.28944	-0.194291
976	ChrI_C_glabrata_CBS138	53053	53647	595	*	7005	5.24762	702.583	700.566	WTF_1000_minus6_gap100_peak_584	2648	53816	55408	+	upstream	-763	169	Upstream&Inside	CAGL0I00748g		NDE1	Orthologs have NADH dehydrogenase activity, role in NADH oxidation, chronological cell aging, glycolytic fermentation to ethanol and mitochondrion, plasma membrane localization													-1.21234	1.09917	0.105256
216	ChrC_C_glabrata_CBS138	424536	426397	1862	*	6834	4.78518	685.424	683.424	WTF_1000_minus6_gap100_peak_136	629	424507	424896	-	overlapStart	360	29	Upstream&Inside	CAGL0C04389g		HTB2	Orthologs have replication fork protection complex, site of double-strand break localization													-0.657807	-0.929399	0.382099
217	ChrC_C_glabrata_CBS138	424536	426397	1862	*	6834	4.78518	685.424	683.424	WTF_1000_minus6_gap100_peak_136	630	426015	426410	+	overlapStart	-1479	13	Upstream&Inside	CAGL0C04411g		HTA2	Orthologs have role in DNA repair and replication fork protection complex localization													-0.655043	-0.79454	0.213876
1832	ChrM_C_glabrata_CBS138	1191915	1194591	2677	*	6823	6.05472	684.358	682.359	WTF_1000_minus6_gap100_peak_1128	5357	1189409	1191262	-	upstream	-653	653	Upstream&Inside	CAGL0M11990g		CLN3	Orthologs have cyclin-dependent protein serine/threonine kinase regulator activity													0.324172	2.34056	0.411033
1833	ChrM_C_glabrata_CBS138	1191915	1194591	2677	*	6823	6.05472	684.358	682.359	WTF_1000_minus6_gap100_peak_1128	5358	1191688	1191926	-	overlapStart	11	11	Upstream&Inside	CAGL0M12001g		0	Protein of unknown function													0.181669	2.17395	0.310016
1834	ChrM_C_glabrata_CBS138	1191915	1194591	2677	*	6823	6.05472	684.358	682.359	WTF_1000_minus6_gap100_peak_1128	5359	1192272	1192293	-	includeFeature	378	357	Upstream&Inside	CAGL0M12001g		0	Protein of unknown function													0.181669	2.17395	0.310016
59	ChrA_C_glabrata_CBS138	326803	328143	1341	*	6807	5.33787	682.74	680.742	WTF_1000_minus6_gap100_peak_33	143	325788	326594	-	upstream	-209	209	Upstream&Inside	CAGL0A03212g		ATO3	Orthologs have ammonium transmembrane transporter activity, role in ammonium transport, nitrogen utilization, transmembrane transport and plasma membrane localization													0.443909	2.39974	0.304343
60	ChrA_C_glabrata_CBS138	326803	328143	1341	*	6807	5.33787	682.74	680.742	WTF_1000_minus6_gap100_peak_33	144	328577	331105	+	upstream	-1774	434	Upstream&Inside	CAGL0A03234g	EFT2	EFT2	Elongation factor 2													-0.802052	-1.16816	0.383894
667	ChrG_C_glabrata_CBS138	216435	218370	1936	*	6787	5.03608	680.72	678.725	WTF_1000_minus6_gap100_peak_398	1780	214837	215952	-	upstream	-483	483	Upstream&Inside	CAGL0G02409g	SRP4	SRP40	Orthologs have nucleolus localization													-1.61763	-3.11635	-0.0414644
668	ChrG_C_glabrata_CBS138	216435	218370	1936	*	6787	5.03608	680.72	678.725	WTF_1000_minus6_gap100_peak_398	1781	218003	219796	+	overlapStart	-1568	367	Upstream&Inside	CAGL0G02453g		PTR2	Orthologs have dipeptide transmembrane transporter activity, tripeptide transmembrane transporter activity, role in dipeptide transmembrane transport, tripeptide transport and cell division site, plasma membrane of cell tip localization													-3.15145	-6.62116	0.1319
422	ChrE_C_glabrata_CBS138	342217	343062	846	*	6762	6.07526	678.289	676.295	WTF_1000_minus6_gap100_peak_244	1141	341431	342099	-	upstream	-118	118	Upstream&Inside	CAGL0E03652g	ISA1	0	Has domains with predicted iron-sulfur cluster binding, structural molecule activity and role in iron-sulfur cluster assembly, protein maturation by iron-sulfur cluster transfer													0.825245	0.180159	-0.568005
924	ChrH_C_glabrata_CBS138	849627	850771	1145	*	6670	5.95598	669.069	667.085	WTF_1000_minus6_gap100_peak_555	2530	848229	849446	-	upstream	-181	181	Upstream&Inside	CAGL0H08712g		0	Has domains with predicted phosphatidylinositol binding activity and role in cell communication													-1.30515	-3.55422	0.0644404
1693	ChrM_C_glabrata_CBS138	168636	170055	1420	*	6649	5.23327	666.885	664.903	WTF_1000_minus6_gap100_peak_1046	4878	167313	168917	+	overlapEnd	1323	281	Upstream&Inside	CAGL0M01452g		PEP7	Orthologs have phosphatidylinositol-3-phosphate binding activity													0.510381	0.671036	-0.06755
1694	ChrM_C_glabrata_CBS138	168636	170055	1420	*	6649	5.23327	666.885	664.903	WTF_1000_minus6_gap100_peak_1046	4879	170175	170609	+	upstream	-1539	120	Upstream&Inside	CAGL0M01474g		NCB2	Orthologs have TBP-class protein binding, chromatin binding, core promoter binding, sequence-specific DNA binding, transcription coactivator activity, transcription corepressor activity													0.979154	1.34159	-0.0390953
1291	ChrK_C_glabrata_CBS138	239864	240972	1109	*	6613	5.51411	663.334	661.355	WTF_1000_minus6_gap100_peak_786	3753	238200	240083	-	overlapStart	219	219	Upstream&Inside	CAGL0K02651g		YHL008C	Orthologs have role in chloride transport													0.275687	-0.0602363	0.121465
1769	ChrM_C_glabrata_CBS138	647715	648521	807	*	6592	5.14219	661.206	659.229	WTF_1000_minus6_gap100_peak_1090	5096	646413	647774	-	overlapStart	59	59	Upstream&Inside	CAGL0M06237g		EHT1	Orthologs have alcohol O-butanoyltransferase activity, short-chain carboxylesterase activity, role in medium-chain fatty acid biosynthetic process, medium-chain fatty acid catabolic process and lipid droplet localization													0.605397	0.686543	-0.059907
32	ChrA_C_glabrata_CBS138	160013	161032	1020	*	6590	5.30532	661.01	659.034	WTF_1000_minus6_gap100_peak_16	67	159294	159914	-	upstream	-99	99	Upstream&Inside	CAGL0A01606g		HOP2	Orthologs have double-stranded DNA binding activity, role in reciprocal meiotic recombination, synapsis and condensed nuclear chromosome localization													1.55234	3.16294	-0.678181
33	ChrA_C_glabrata_CBS138	160013	161032	1020	*	6590	5.30532	661.01	659.034	WTF_1000_minus6_gap100_peak_16	68	161327	162601	+	upstream	-1314	295	Upstream&Inside	CAGL0A01628g	MIG1	MIG1	Transcriptional regulatory protein													-0.115767	1.33509	-0.00179868
942	ChrH_C_glabrata_CBS138	898161	899532	1372	*	6552	5.00965	657.229	655.256	WTF_1000_minus6_gap100_peak_564	2553	895722	898055	-	upstream	-106	106	Upstream&Inside	CAGL0H09152g		PTK1	Orthologs have role in polyamine transport													0.400615	0.154993	0.158535
943	ChrH_C_glabrata_CBS138	898161	899532	1372	*	6552	5.00965	657.229	655.256	WTF_1000_minus6_gap100_peak_564	2554	898883	901978	-	overlapEnd	3817	649	Upstream&Inside	CAGL0H09174g	PEX1	PEX1	Orthologs have ATPase activity, protein heterodimerization activity and role in cellular response to oxidative stress, fatty acid metabolic process, protein import into peroxisome matrix, receptor recycling, protein unfolding													0.444758	0.745972	-0.0196074
1853	ChrM_C_glabrata_CBS138	1311229	1312403	1175	*	6502	5.86352	652.233	650.266	WTF_1000_minus6_gap100_peak_1140	5419	1312691	1314160	+	upstream	-1462	288	Upstream&Inside	CAGL0M13343g	GND1	GND1	6-phosphogluconate dehydrogenase													0.361426	0.207545	0.00071008
1783	ChrM_C_glabrata_CBS138	741664	743002	1339	*	6499	4.99275	651.915	649.948	WTF_1000_minus6_gap100_peak_1098	5148	740469	741557	-	upstream	-107	107	Upstream&Inside	CAGL0M07315g		SUR1	Orthologs have mannosyltransferase activity and role in glycosphingolipid biosynthetic process, mannosyl-inositol phosphorylceramide metabolic process, pathogenesis													0.940864	1.97244	-0.146307
1788	ChrM_C_glabrata_CBS138	765283	766105	823	*	6486	5.21321	650.595	648.629	WTF_1000_minus6_gap100_peak_1101	5163	765772	767379	+	overlapStart	-489	333	Upstream&Inside	CAGL0M07656g	ERG5	ERG5	Putative C22 sterol desaturase													1.21531	-0.931649	0.603303
513	ChrF_C_glabrata_CBS138	152600	153830	1231	*	6474	5.03223	649.425	647.461	WTF_1000_minus6_gap100_peak_304	1334	151321	152334	-	upstream	-266	266	Upstream&Inside	CAGL0F01485g	TIR2	TIR4	Putative GPI-linked cell wall mannoprotein of the Srp1p/Tip1p family													4.33595	4.15427	0.0322937
514	ChrF_C_glabrata_CBS138	152600	153830	1231	*	6474	5.03223	649.425	647.461	WTF_1000_minus6_gap100_peak_304	1335	153593	154864	+	overlapStart	-993	237	Upstream&Inside	CAGL0F01507g	SLG1	0	Putative sensor of stress-activated signaling; gene is downregulated in azole-resistant strain													0.926527	0.779075	0.00512555
1537	ChrL_C_glabrata_CBS138	447912	448744	833	*	6412	6.08937	643.178	641.219	WTF_1000_minus6_gap100_peak_944	4388	447274	447687	-	upstream	-225	225	Upstream&Inside	CAGL0L03872g		RPC19	Orthologs have RNA polymerase I activity, RNA polymerase III activity, role in tRNA transcription by RNA polymerase III, transcription by RNA polymerase I and RNA polymerase I complex, RNA polymerase III complex localization													-0.974124	-0.237291	0.359001
1538	ChrL_C_glabrata_CBS138	447912	448744	833	*	6412	6.08937	643.178	641.219	WTF_1000_minus6_gap100_peak_944	4389	448143	448634	-	includeFeature	722	110	Upstream&Inside	CAGL0L03894g		0	Protein of unknown function													-0.577705	-0.51177	0.107481
1554	ChrL_C_glabrata_CBS138	634199	635207	1009	*	6386	6.44994	640.605	638.649	WTF_1000_minus6_gap100_peak_953	4475	632841	633758	-	upstream	-441	441	Upstream&Inside	CAGL0L05742g		MRS3	Orthologs have iron ion transmembrane transporter activity, role in RNA splicing, iron import into the mitochondrion and mitochondrion localization													1.11653	1.78116	-0.666517
120	ChrB_C_glabrata_CBS138	293361	294804	1444	*	6314	5.33074	633.378	631.429	WTF_1000_minus6_gap100_peak_73	348	291248	293137	-	upstream	-224	224	Upstream&Inside	CAGL0B02970g	BMT5	0	Beta mannosyltransferase													-3.12185	-3.32568	0.65794
121	ChrB_C_glabrata_CBS138	293361	294804	1444	*	6314	5.33074	633.378	631.429	WTF_1000_minus6_gap100_peak_73	349	294927	296054	+	upstream	-1566	123	Upstream&Inside	CAGL0B02981g		0	Protein of unknown function													-2.1962	-1.96236	0.461097
115	ChrB_C_glabrata_CBS138	260957	262032	1076	*	6307	6.3603	632.718	630.77	WTF_1000_minus6_gap100_peak_69	335	258671	260722	-	upstream	-235	235	Upstream&Inside	CAGL0B02717g		0	Orthologs have role in acetate catabolic process, carbon utilization and cytoplasm, extracellular region, nucleus localization													-0.637834	-2.01632	0.282105
749	ChrG_C_glabrata_CBS138	726603	727942	1340	*	6279	6.27251	629.945	627.999	WTF_1000_minus6_gap100_peak_443	2020	728351	729127	+	upstream	-1748	409	Upstream&Inside	CAGL0G07667g		PRY1	Orthologs have cholesterol binding, magnesium ion binding activity, role in sterol transport and extracellular region localization													0.732731	0.669429	0.17042
757	ChrG_C_glabrata_CBS138	805930	807922	1993	*	6242	5.59939	626.173	624.231	WTF_1000_minus6_gap100_peak_448	2060	804969	805652	-	upstream	-278	278	Upstream&Inside	CAGL0G08558g		RHO3	Orthologs have GTP binding, GTPase activity													0.170804	0.566053	0.00335325
758	ChrG_C_glabrata_CBS138	805930	807922	1993	*	6242	5.59939	626.173	624.231	WTF_1000_minus6_gap100_peak_448	2061	808355	811147	+	upstream	-2425	433	Upstream&Inside	CAGL0G08602g		RPI1	Orthologs have GTPase regulator activity, role in Ras protein signal transduction, fungal-type cell wall biogenesis, positive regulation of transcription by RNA polymerase II and nucleus localization													-0.815163	0.0823118	0.0473
605	ChrF_C_glabrata_CBS138	802147	803085	939	*	6234	5.56516	625.416	623.476	WTF_1000_minus6_gap100_peak_365	1623	800627	801886	-	upstream	-261	261	Upstream&Inside	CAGL0F08107g	LSC2	LSC2	Succinate-CoA ligase beta subunit													0.624418	-0.923835	-1.30686
179	ChrC_C_glabrata_CBS138	195454	196168	715	*	6229	6.45923	624.851	622.911	WTF_1000_minus6_gap100_peak_115	515	193730	194815	-	upstream	-639	639	Upstream&Inside	CAGL0C01859g		0	Has domains with predicted integral component of membrane localization													2.8938	6.98852	-0.234982
180	ChrC_C_glabrata_CBS138	195454	196168	715	*	6229	6.45923	624.851	622.911	WTF_1000_minus6_gap100_peak_115	516	195970	196167	-	includeFeature	713	1	Upstream&Inside	CAGL0C01859g		0	Has domains with predicted integral component of membrane localization													2.8938	6.98852	-0.234982
181	ChrC_C_glabrata_CBS138	195454	196168	715	*	6229	6.45923	624.851	622.911	WTF_1000_minus6_gap100_peak_115	517	196299	199298	+	upstream	-845	131	Upstream&Inside	CAGL0C01881g		BOI1	Orthologs have phospholipid binding activity, role in budding cell apical bud growth, septum digestion after cytokinesis and cellular bud neck localization													0.411589	0.234188	0.0374728
1416	ChrK_C_glabrata_CBS138	924132	925504	1373	*	6218	6.55383	623.78	621.841	WTF_1000_minus6_gap100_peak_861	4055	922651	923949	-	upstream	-183	183	Upstream&Inside	CAGL0K09350g		SIP2	Orthologs have AMP-activated protein kinase activity													0.584134	1.49225	-0.278943
529	ChrF_C_glabrata_CBS138	244050	244964	915	*	6209	5.33709	622.859	620.921	WTF_1000_minus6_gap100_peak_311	1380	245120	247618	+	upstream	-1070	156	Upstream&Inside	CAGL0F02519g		YJL206C	Has domains with predicted DNA binding, DNA-binding transcription factor activity, RNA polymerase II-specific, zinc ion binding activity and role in regulation of transcription, DNA-templated, transcription, DNA-templated													-0.0909155	0.124939	-0.120614
1843	ChrM_C_glabrata_CBS138	1240715	1241941	1227	*	6189	5.30144	620.847	618.911	WTF_1000_minus6_gap100_peak_1136	5379	1239700	1240449	-	upstream	-266	266	Upstream&Inside	CAGL0M12430g	RHR2	GPP1	Putative DL-glycerol phosphatase													-0.568484	0.253634	0.54479
1844	ChrM_C_glabrata_CBS138	1240715	1241941	1227	*	6189	5.30144	620.847	618.911	WTF_1000_minus6_gap100_peak_1136	5380	1241018	1241242	+	includeFeature	-303	303	Upstream&Inside	CAGL0M12452g		0	Protein of unknown function													-0.895446	-0.381868	0.101432
1845	ChrM_C_glabrata_CBS138	1240715	1241941	1227	*	6189	5.30144	620.847	618.911	WTF_1000_minus6_gap100_peak_1136	5381	1242276	1243610	+	upstream	-1561	335	Upstream&Inside	CAGL0M12474g		YIL055C	Ortholog of S. cerevisiae : YIL055C and Saccharomyces cerevisiae S288C : YIL055C													1.04137	2.09219	-0.147681
845	ChrH_C_glabrata_CBS138	374473	376278	1806	*	6182	7.31994	620.161	618.225	WTF_1000_minus6_gap100_peak_503	2312	372155	373573	-	upstream	-900	900	Upstream&Inside	CAGL0H03993g		CIT1	Orthologs have citrate Si-synthase activity, role in acetyl-CoA catabolic process, tricarboxylic acid cycle and glyoxysome, mitochondrion localization													-0.961721	-2.45189	-0.45492
1356	ChrK_C_glabrata_CBS138	582448	583842	1395	*	6168	4.80891	618.743	616.81	WTF_1000_minus6_gap100_peak_825	3904	580733	582439	-	upstream	-9	9	Upstream&Inside	CAGL0K05973g	HSP6	HSP60	Heat shock protein 60, mitochondrial precursor; putative chaperonin													-0.902602	-2.40149	-0.639126
1357	ChrK_C_glabrata_CBS138	582448	583842	1395	*	6168	4.80891	618.743	616.81	WTF_1000_minus6_gap100_peak_825	3905	583945	586329	+	upstream	-1497	103	Upstream&Inside	CAGL0K05995g		LCB5	Putative sphingoid long-chain base kinase; gene is upregulated in azole-resistant strain													0.647471	0.946417	0.24766
403	ChrE_C_glabrata_CBS138	215940	217666	1727	*	6156	6.26281	617.565	615.632	WTF_1000_minus6_gap100_peak_234	1082	215934	216734	+	overlapEnd	6	6	Upstream&Inside	CAGL0E02233g		0	Protein of unknown function													1.70094	2.05453	0.11334
404	ChrE_C_glabrata_CBS138	215940	217666	1727	*	6156	6.26281	617.565	615.632	WTF_1000_minus6_gap100_peak_234	1083	217905	218279	+	upstream	-1965	239	Upstream&Inside	CAGL0E02255g		ZEO1	Orthologs have role in fungal-type cell wall organization and extrinsic component of plasma membrane localization													-2.83289	-2.60957	0.249229
1140	ChrJ_C_glabrata_CBS138	183579	184218	640	*	6051	5.32268	607.042	605.12	WTF_1000_minus6_gap100_peak_693	3170	184269	187109	+	upstream	-690	51	Upstream&Inside	CAGL0J01870g		0	Putative Ca2%2B ATPase													2.20057	2.46209	-0.253389
1361	ChrK_C_glabrata_CBS138	596504	597448	945	*	6019	4.20181	603.9	601.981	WTF_1000_minus6_gap100_peak_827	3911	594713	596410	-	upstream	-94	94	Upstream&Inside	CAGL0K06105g		BOP2	Ortholog of S. cerevisiae : BOP2 and Saccharomyces cerevisiae S288C : YLR267W													3.09646	2.63698	-0.928847
1362	ChrK_C_glabrata_CBS138	596504	597448	945	*	6019	4.20181	603.9	601.981	WTF_1000_minus6_gap100_peak_827	3912	597610	598566	+	upstream	-1106	162	Upstream&Inside	CAGL0K06127g		ECM11	Orthologs have role in reciprocal meiotic recombination, replication-born double-strand break repair via sister chromatid exchange, synaptonemal complex organization and synaptonemal complex localization													-3.24563	5.97635	-0.00801897
541	ChrF_C_glabrata_CBS138	335326	336149	824	*	5961	6.21475	598.019	596.106	WTF_1000_minus6_gap100_peak_320	1419	333955	335097	-	upstream	-229	229	Upstream&Inside	CAGL0F03399g	SCS7	SCS7	Orthologs have fatty acid alpha-hydroxylase activity, role in mannosyl-inositol phosphorylceramide metabolic process and membrane localization													-0.543667	0.233102	0.321986
1781	ChrM_C_glabrata_CBS138	738251	739360	1110	*	5945	7.10538	596.499	594.588	WTF_1000_minus6_gap100_peak_1096	5147	733072	737619	-	upstream	-632	632	Upstream&Inside	CAGL0M07293g		0	Putative ABC transporter of weak organic acids; gene is downregulated in azole-resistant strain													-2.23535	-2.38654	0.519282
1030	ChrI_C_glabrata_CBS138	475866	477449	1584	*	5938	6.30808	595.724	593.813	WTF_1000_minus6_gap100_peak_617	2839	473462	475276	-	upstream	-590	590	Upstream&Inside	CAGL0I05082g		0	Has domains with predicted nucleic acid binding, nucleotide binding activity													0.580165	0.778669	-1.00425
1031	ChrI_C_glabrata_CBS138	475866	477449	1584	*	5938	6.30808	595.724	593.813	WTF_1000_minus6_gap100_peak_617	2840	478339	478596	+	upstream	-2473	890	Upstream&Inside	CAGL0I05098g		SBH1	Orthologs have ARF guanyl-nucleotide exchange factor activity, P-P-bond-hydrolysis-driven protein transmembrane transporter activity, protein transporter activity													-0.402262	-0.703182	-0.0171321
603	ChrF_C_glabrata_CBS138	798657	799766	1110	*	5934	5.09077	595.318	593.408	WTF_1000_minus6_gap100_peak_364	1621	796793	798397	-	upstream	-260	260	Upstream&Inside	CAGL0F08063g		YAP1802	Has domains with predicted 1-phosphatidylinositol binding, clathrin binding, phospholipid binding activity, role in clathrin coat assembly and clathrin coat, clathrin-coated vesicle localization													-0.00938429	0.0287106	-0.0534403
604	ChrF_C_glabrata_CBS138	798657	799766	1110	*	5934	5.09077	595.318	593.408	WTF_1000_minus6_gap100_peak_364	1622	799495	799902	+	overlapStart	-838	136	Upstream&Inside	CAGL0F08085g		MPC3	Orthologs have pyruvate transmembrane transporter activity, role in mitochondrial pyruvate transmembrane transport and mitochondrial membrane, plasma membrane localization													1.05092	1.11941	-0.603821
1285	ChrK_C_glabrata_CBS138	181570	182739	1170	*	5928	6.38459	594.766	592.857	WTF_1000_minus6_gap100_peak_782	3729	182946	187847	+	upstream	-1376	207	Upstream&Inside	CAGL0K02101g		PMD1	Orthologs have role in ascospore formation													-1.209	-1.24703	0.407673
1149	ChrJ_C_glabrata_CBS138	291917	293088	1172	*	5925	5.12405	594.427	592.518	WTF_1000_minus6_gap100_peak_699	3221	290111	291832	-	upstream	-85	85	Upstream&Inside	CAGL0J03014g		VHR2	Orthologs have role in regulation of transcription, DNA-templated													0.232294	0.332812	0.193711
1150	ChrJ_C_glabrata_CBS138	291917	293088	1172	*	5925	5.12405	594.427	592.518	WTF_1000_minus6_gap100_peak_699	3222	292534	294195	-	overlapEnd	2278	554	Upstream&Inside	CAGL0J03058g		ICL1	Orthologs have isocitrate lyase activity, role in acetate catabolic process, carbon utilization, fatty acid catabolic process, glyoxylate cycle, pathogenesis and glyoxysome, peroxisomal matrix localization													0.84445	1.95141	0.259177
1816	ChrM_C_glabrata_CBS138	1060040	1060899	860	*	5903	4.9391	592.232	590.325	WTF_1000_minus6_gap100_peak_1119	5291	1052421	1059914	-	upstream	-126	126	Upstream&Inside	CAGL0M10527g		0	Protein of unknown function													-0.643599	-1.70733	0.131882
1817	ChrM_C_glabrata_CBS138	1060040	1060899	860	*	5903	4.9391	592.232	590.325	WTF_1000_minus6_gap100_peak_1119	5292	1060642	1061319	+	overlapStart	-602	257	Upstream&Inside	CAGL0M10549g		RCF2	Orthologs have role in mitochondrial respiratory chain complex IV assembly and integral component of mitochondrial inner membrane, mitochondrial respiratory chain, plasma membrane localization													1.00364	0.955242	0.149046
1818	ChrM_C_glabrata_CBS138	1060040	1060899	860	*	5903	4.9391	592.232	590.325	WTF_1000_minus6_gap100_peak_1119	5293	1061770	1063629	+	upstream	-1730	871	Upstream&Inside	CAGL0M10571g		ARE2	Orthologs have ergosterol O-acyltransferase activity, role in ergosterol metabolic process and endoplasmic reticulum localization													1.47614	1.39383	-0.122549
1338	ChrK_C_glabrata_CBS138	474343	475755	1413	*	5849	5.06973	586.852	584.951	WTF_1000_minus6_gap100_peak_815	3857	471872	473896	-	upstream	-447	447	Upstream&Inside	CAGL0K04873g		0	Protein of unknown function													-0.437382	0.490644	-0.0790064
1339	ChrK_C_glabrata_CBS138	474343	475755	1413	*	5849	5.06973	586.852	584.951	WTF_1000_minus6_gap100_peak_815	3858	475558	476625	-	overlapEnd	2282	197	Upstream&Inside	CAGL0K04895g		IES2	Orthologs have Ino80 complex localization													-0.0420621	0.652276	-0.0714101
593	ChrF_C_glabrata_CBS138	735885	737637	1753	*	5834	4.75187	585.328	583.428	WTF_1000_minus6_gap100_peak_355	1599	734937	735575	-	upstream	-310	310	Upstream&Inside	CAGL0F07579g	CWP1.2	CWP1	Putative GPI-linked cell wall protein													0.301575	-2.60243	-0.0403577
1720	ChrM_C_glabrata_CBS138	302498	303236	739	*	5830	4.05214	584.929	583.03	WTF_1000_minus6_gap100_peak_1062	4930	298560	302174	-	upstream	-324	324	Upstream&Inside	CAGL0M02607g		GIP3	Orthologs have protein phosphatase 1 binding, protein phosphatase regulator activity and role in chromosome segregation, regulation of phosphoprotein phosphatase activity													0.236344	0.721507	0.181889
1721	ChrM_C_glabrata_CBS138	302498	303236	739	*	5830	4.05214	584.929	583.03	WTF_1000_minus6_gap100_peak_1062	4931	303016	303657	+	overlapStart	-518	220	Upstream&Inside	CAGL0M02629g		ISU1	Orthologs have 2 iron, 2 sulfur cluster binding, ferrous iron binding, molecular adaptor activity, role in %5B2Fe-2S%5D cluster assembly, cellular iron ion homeostasis, tRNA wobble uridine modification and mitochondrial matrix localization													0.763388	2.61667	-0.183919
767	ChrG_C_glabrata_CBS138	863424	864228	805	*	5799	5.62175	581.833	579.937	WTF_1000_minus6_gap100_peak_455	2079	861773	863086	-	upstream	-338	338	Upstream&Inside	CAGL0G09042g		AFT2	Orthologs have DNA-binding transcription factor activity, RNA polymerase II-specific, RNA polymerase II proximal promoter sequence-specific DNA binding activity													-0.594269	1.07454	0.324608
881	ChrH_C_glabrata_CBS138	564891	565758	868	*	5792	7.05212	581.168	579.273	WTF_1000_minus6_gap100_peak_525	2390	563698	565053	-	overlapStart	162	162	Upstream&Inside	CAGL0H05687g		SSU1	Orthologs have sulfite transmembrane transporter activity													1.39733	0.0273988	-0.418914
548	ChrF_C_glabrata_CBS138	412809	416769	3961	*	5771	6.19658	579.066	577.172	WTF_1000_minus6_gap100_peak_325	1451	411161	412378	-	upstream	-431	431	Upstream&Inside	CAGL0F04125g		YBL029W	Ortholog of S. cerevisiae : YBL029W, C. albicans SC5314 : C1_13600W_A, C. parapsilosis CDC317 : CPAR2_201430, Candida tenuis NRRL Y-1498 : CANTEDRAFT_136724 and Debaryomyces hansenii CBS767 : DEHA2G10230g													-1.22246	-0.351503	0.16063
173	ChrC_C_glabrata_CBS138	169790	170931	1142	*	5759	4.54538	577.828	575.935	WTF_1000_minus6_gap100_peak_112	500	169232	169897	-	overlapStart	107	107	Upstream&Inside	CAGL0C01551g		CUP9	Orthologs have RNA polymerase II proximal promoter sequence-specific DNA binding, RNA polymerase II repressing transcription factor binding activity													0.267464	0.393273	0.077947
174	ChrC_C_glabrata_CBS138	169790	170931	1142	*	5759	4.54538	577.828	575.935	WTF_1000_minus6_gap100_peak_112	501	170694	171764	+	overlapStart	-904	237	Upstream&Inside	CAGL0C01573g		ARO4	Orthologs have 3-deoxy-7-phosphoheptulonate synthase activity and role in aromatic amino acid family biosynthetic process													-1.06276	-1.87641	0.172193
1095	ChrI_C_glabrata_CBS138	884257	885680	1424	*	5738	5.83863	575.763	573.873	WTF_1000_minus6_gap100_peak_658	3017	882180	884075	-	upstream	-182	182	Upstream&Inside	CAGL0I09108g		0	Has domains with predicted role in transmembrane transport and integral component of membrane localization													-1.62717	-1.3507	0.247827
1096	ChrI_C_glabrata_CBS138	884257	885680	1424	*	5738	5.83863	575.763	573.873	WTF_1000_minus6_gap100_peak_658	3018	885451	887631	+	overlapStart	-1194	229	Upstream&Inside	CAGL0I09130g		PTR3	Orthologs have role in response to amino acid and extrinsic component of plasma membrane localization													-1.08828	-1.36812	0.163755
233	ChrC_C_glabrata_CBS138	456530	457401	872	*	5687	4.35062	570.653	568.768	WTF_1000_minus6_gap100_peak_144	649	454291	456360	-	upstream	-170	170	Upstream&Inside	CAGL0C04895g		YMR1	Orthologs have mRNA binding, phosphatidylinositol-3-phosphatase activity and role in phosphatidylinositol dephosphorylation													0.764387	1.6427	-0.0420456
234	ChrC_C_glabrata_CBS138	456530	457401	872	*	5687	4.35062	570.653	568.768	WTF_1000_minus6_gap100_peak_144	650	457506	460847	+	upstream	-976	105	Upstream&Inside	CAGL0C04917g		CPA2	Orthologs have carbamoyl-phosphate synthase glutamine-hydrolyzing activity, role in arginine biosynthetic process and carbamoyl-phosphate synthase complex localization													0.177911	-0.641352	0.135599
565	ChrF_C_glabrata_CBS138	490674	491394	721	*	5681	6.32542	570.034	568.15	WTF_1000_minus6_gap100_peak_336	1481	488804	490582	-	upstream	-92	92	Upstream&Inside	CAGL0F04851g		NCA2	Orthologs have role in aerobic respiration, mRNA metabolic process													1.56094	1.69153	-0.753079
566	ChrF_C_glabrata_CBS138	490674	491394	721	*	5681	6.32542	570.034	568.15	WTF_1000_minus6_gap100_peak_336	1482	491732	493813	+	upstream	-1058	338	Upstream&Inside	CAGL0F04873g		KRE6	Orthologs have glucosidase activity and role in 1-%3E6-beta-D-glucan biosynthetic process, fungal-type cell wall organization, septum digestion after cytokinesis													1.13859	1.2804	0.166169
1290	ChrK_C_glabrata_CBS138	228424	230033	1610	*	5666	5.9339	568.532	566.649	WTF_1000_minus6_gap100_peak_785	3748	227541	228185	-	upstream	-239	239	Upstream&Inside	CAGL0K02519g		0	Protein of unknown function													2.22754	2.92307	-0.520225
587	ChrF_C_glabrata_CBS138	678590	679540	951	*	5655	4.78104	567.422	565.539	WTF_1000_minus6_gap100_peak_351	1571	677473	678225	-	upstream	-365	365	Upstream&Inside	CAGL0F06919g		IRC24	Orthologs have oxidoreductase activity, acting on NADPH, oxygen as acceptor activity													0.422183	0.354478	-0.614
588	ChrF_C_glabrata_CBS138	678590	679540	951	*	5655	4.78104	567.422	565.539	WTF_1000_minus6_gap100_peak_351	1572	679960	683502	+	upstream	-1370	420	Upstream&Inside	CAGL0F06941g	PYC1	PYC1	Putative pyruvate carboxylase isoform; gene is upregulated in azole-resistant strain													0.39432	-0.48355	-0.463238
1617	ChrL_C_glabrata_CBS138	933731	935025	1295	*	5643	6.94974	566.238	564.357	WTF_1000_minus6_gap100_peak_995	4605	934441	934662	+	includeFeature	-710	363	Upstream&Inside	CAGL0L08536g		0	Protein of unknown function													-0.292437	-0.686529	0.0625217
1618	ChrL_C_glabrata_CBS138	933731	935025	1295	*	5643	6.94974	566.238	564.357	WTF_1000_minus6_gap100_peak_995	4606	935434	935649	+	upstream	-1703	409	Upstream&Inside	CAGL0L08547g		0	Protein of unknown function													5.26464	5.92575	-0.470543
122	ChrB_C_glabrata_CBS138	297198	298164	967	*	5624	4.22247	564.33	562.451	WTF_1000_minus6_gap100_peak_74	351	298526	299725	+	upstream	-1328	362	Upstream&Inside	CAGL0B03047g	ILV5	ILV5	Ketol-acid reducto-isomerase; mass spectrometry data indicates this gene is likely to be protein-coding													-0.225648	-0.636493	-0.271194
1661	ChrL_C_glabrata_CBS138	1225060	1226125	1066	*	5614	6.59198	563.296	561.418	WTF_1000_minus6_gap100_peak_1024	4731	1226920	1230090	+	upstream	-1860	795	Upstream&Inside	CAGL0L11506g		HMG1	Orthologs have hydroxymethylglutaryl-CoA reductase NADPH activity													0.150456	-1.96701	0.564799
1330	ChrK_C_glabrata_CBS138	430187	431630	1444	*	5611	5.73871	562.991	561.113	WTF_1000_minus6_gap100_peak_810	3839	425890	429930	-	upstream	-257	257	Upstream&Inside	CAGL0K04499g		ADE6	Orthologs have phosphoribosylformylglycinamidine synthase activity and role in purine nucleotide biosynthetic process													-3.30146	-2.32844	0.302269
1331	ChrK_C_glabrata_CBS138	430187	431630	1444	*	5611	5.73871	562.991	561.113	WTF_1000_minus6_gap100_peak_810	3840	430693	431646	-	overlapEnd	1459	16	Upstream&Inside	CAGL0K04521g		COX18	Orthologs have membrane insertase activity, role in protein insertion into mitochondrial inner membrane from matrix side and integral component of mitochondrial inner membrane localization													-0.149816	-0.739299	-0.400235
1070	ChrI_C_glabrata_CBS138	699939	700783	845	*	5604	4.85012	562.365	560.487	WTF_1000_minus6_gap100_peak_641	2938	698635	699771	-	upstream	-168	168	Upstream&Inside	CAGL0I07249g		BAG7	Putative GTPase-activating protein involved in cell wall and cytoskeleton homeostasis; gene is upregulated in azole-resistant strain													2.78631	4.3233	-0.205926
194	ChrC_C_glabrata_CBS138	254241	255509	1269	*	5542	4.70753	556.151	554.28	WTF_1000_minus6_gap100_peak_122	549	255761	257752	+	upstream	-1520	252	Upstream&Inside	CAGL0C02541g		BDF1	Orthologs have TFIID-class transcription factor complex binding, chromatin binding, core promoter binding, lysine-acetylated histone binding activity													0.227489	0.366861	0.0730143
1209	ChrJ_C_glabrata_CBS138	827852	828871	1020	*	5519	4.28049	553.772	551.903	WTF_1000_minus6_gap100_peak_733	3469	826640	828139	-	overlapStart	287	287	Upstream&Inside	CAGL0J08316g		MET2	Orthologs have homoserine O-acetyltransferase activity and role in homoserine metabolic process, methionine biosynthetic process, regulation of DNA methylation													-1.07522	-0.0595929	0.0429933
955	ChrH_C_glabrata_CBS138	980671	982257	1587	*	5518	5.33199	553.756	551.888	WTF_1000_minus6_gap100_peak_573	2590	979535	980596	-	upstream	-75	75	Upstream&Inside	CAGL0H10054g		YBR053C	Ortholog of S. cerevisiae : YBR053C, C. albicans SC5314 : C4_02760C_A/CGR1, C. dubliniensis CD36 : Cd36_42630, C. parapsilosis CDC317 : CPAR2_400280 and Candida tenuis NRRL Y-1498 : CANTEDRAFT_113139													-0.330845	-0.228148	0.136842
956	ChrH_C_glabrata_CBS138	980671	982257	1587	*	5518	5.33199	553.756	551.888	WTF_1000_minus6_gap100_peak_573	2591	982652	983629	+	upstream	-1981	395	Upstream&Inside	CAGL0H10076g		YRO2	Orthologs have plasma membrane localization													-3.58209	-5.82946	0.742344
1395	ChrK_C_glabrata_CBS138	844431	845289	859	*	5511	5.25815	552.998	551.13	WTF_1000_minus6_gap100_peak_850	4014	845535	845558	+	upstream	-1104	246	Upstream&Inside	CAGL0K08382g		RPS21A	Orthologs have structural constituent of ribosome activity													-0.964066	-1.67655	0.317776
1396	ChrK_C_glabrata_CBS138	844431	845289	859	*	5511	5.25815	552.998	551.13	WTF_1000_minus6_gap100_peak_850	4015	846140	846379	+	upstream	-1709	851	Upstream&Inside	CAGL0K08382g		RPS21A	Orthologs have structural constituent of ribosome activity													-0.964066	-1.67655	0.317776
1094	ChrI_C_glabrata_CBS138	880770	882166	1397	*	5489	5.28439	550.805	548.939	WTF_1000_minus6_gap100_peak_657	3016	879007	880863	-	overlapStart	93	93	Upstream&Inside	CAGL0I09086g		0	Has domains with predicted role in transmembrane transport and integral component of membrane localization													0.706749	0.199959	-0.13789
750	ChrG_C_glabrata_CBS138	757873	758778	906	*	5482	4.9457	550.155	548.29	WTF_1000_minus6_gap100_peak_444	2037	756917	757867	-	upstream	-6	6	Upstream&Inside	CAGL0G08019g		YDR090C	Orthologs have role in cellular response to starvation, filamentous growth of a population of unicellular organisms in response to biotic stimulus, filamentous growth of a population of unicellular organisms in response to starvation													-2.63438	-1.49201	0.147878
799	ChrH_C_glabrata_CBS138	32215	33246	1032	*	5481	5.22551	550.018	548.153	WTF_1000_minus6_gap100_peak_471	2150	24048	31955	-	upstream	-260	260	Upstream&Inside	CAGL0H00330g		FMP27	Ortholog of S. cerevisiae : FMP27, C. albicans SC5314 : C6_01650C_A/FMP27, C. dubliniensis CD36 : Cd36_61740, C. parapsilosis CDC317 : CPAR2_602570 and Candida tenuis NRRL Y-1498 : CANTEDRAFT_125882													-0.92582	-0.603945	-0.2097
800	ChrH_C_glabrata_CBS138	32215	33246	1032	*	5481	5.22551	550.018	548.153	WTF_1000_minus6_gap100_peak_471	2151	33180	34292	+	overlapStart	-965	66	Upstream&Inside	CAGL0H00352g		RIF2	Orthologs have telomeric DNA binding activity, role in telomere capping, telomere maintenance via telomerase and shelterin complex localization													-0.516684	-0.78625	0.0170337
1380	ChrK_C_glabrata_CBS138	739139	740271	1133	*	5479	4.89021	549.848	547.983	WTF_1000_minus6_gap100_peak_841	3972	737165	739279	-	overlapStart	140	140	Upstream&Inside	CAGL0K07458g		YPK1	Orthologs have protein serine/threonine kinase activity													-0.402425	0.0588162	0.113564
1027	ChrI_C_glabrata_CBS138	455542	456932	1391	*	5476	5.6733	549.514	547.65	WTF_1000_minus6_gap100_peak_615	2834	454872	455255	-	upstream	-287	287	Upstream&Inside	CAGL0I04972g		IES5	Orthologs have role in telomere maintenance via recombination and Ino80 complex localization													0.644874	1.64086	-0.187404
1028	ChrI_C_glabrata_CBS138	455542	456932	1391	*	5476	5.6733	549.514	547.65	WTF_1000_minus6_gap100_peak_615	2835	457287	459590	+	upstream	-1745	355	Upstream&Inside	CAGL0I04994g	MET6	MET6	5-methyltetrahydropteroyltriglutamate homocysteine methyltransferase; protein abundance increased in ace2 mutant cells													-2.12581	-2.0813	0.113562
1366	ChrK_C_glabrata_CBS138	608810	609557	748	*	5426	5.63142	544.467	542.608	WTF_1000_minus6_gap100_peak_830	3918	607703	608299	-	upstream	-511	511	Upstream&Inside	CAGL0K06259g	TSA1	TSA2	Thiol-specific antioxidant protein; predicted thioredoxin peroxidase involved in oxidative stress response; protein abundance decreased in ace2 mutant cells													0.20931	0.599276	-0.472632
1154	ChrJ_C_glabrata_CBS138	309423	310582	1160	*	5411	5.94055	542.994	541.136	WTF_1000_minus6_gap100_peak_702	3228	308707	309045	-	upstream	-378	378	Upstream&Inside	CAGL0J03190g		TDA2	Orthologs have actin filament binding activity, role in negative regulation of actin filament polymerization and actin cortical patch localization													1.58921	4.49376	-0.100036
1155	ChrJ_C_glabrata_CBS138	309423	310582	1160	*	5411	5.94055	542.994	541.136	WTF_1000_minus6_gap100_peak_702	3229	310357	311910	+	overlapStart	-934	225	Upstream&Inside	CAGL0J03212g	ALD5	ALD5	Putative mitochondrial aldehyde dehydrogenase NAD%2B; protein abundance increased in ace2 mutant cells													-0.0340207	1.18958	-0.335296
1210	ChrJ_C_glabrata_CBS138	832630	833647	1018	*	5367	6.76111	538.563	536.71	WTF_1000_minus6_gap100_peak_734	3470	829222	832233	-	upstream	-397	397	Upstream&Inside	CAGL0J08349g		CAF120	Has domains with predicted phospholipid binding activity													-0.129137	-0.938788	0.0931706
1211	ChrJ_C_glabrata_CBS138	832630	833647	1018	*	5367	6.76111	538.563	536.71	WTF_1000_minus6_gap100_peak_734	3471	833113	834981	-	overlapEnd	2351	483	Upstream&Inside	CAGL0J08371g		PRM1	Orthologs have role in intracellular transport, plasma membrane fusion involved in cytogamy, regulation of plasma membrane sterol distribution and sporocarp development involved in sexual reproduction, more													0.999132	2.63495	-0.0741814
48	ChrA_C_glabrata_CBS138	237770	239043	1274	*	5350	6.74701	536.899	535.048	WTF_1000_minus6_gap100_peak_27	93	235820	237469	-	upstream	-301	301	Upstream&Inside	CAGL0A02233g	HXT4%2F6%2F7	HXT6	Orthologs have glucose transmembrane transporter activity and plasma membrane localization													-2.98852	-1.5457	0.271012
1535	ChrL_C_glabrata_CBS138	425216	426373	1158	*	5206	4.97822	522.519	520.682	WTF_1000_minus6_gap100_peak_942	4379	426695	428518	+	upstream	-1479	322	Upstream&Inside	CAGL0L03696g		ECM3	Has domains with predicted role in transmembrane transport and integral component of membrane localization													0.19946	-0.121486	0.635482
25	ChrA_C_glabrata_CBS138	138585	139335	751	*	5195	4.63157	521.433	519.597	WTF_1000_minus6_gap100_peak_13	57	140305	144693	+	upstream	-1720	970	Upstream&Inside	CAGL0A01366g	EPA9	0	Putative adhesin; belongs to adhesin cluster I													0.780627	1.24154	-0.048607
1192	ChrJ_C_glabrata_CBS138	612874	613871	998	*	5180	4.77947	519.889	518.054	WTF_1000_minus6_gap100_peak_722	3381	610975	612270	-	upstream	-604	604	Upstream&Inside	CAGL0J06402g		LYS20	Orthologs have homocitrate synthase activity, role in DNA repair, histone displacement, lysine biosynthetic process via aminoadipic acid and nucleus localization													5.11297	2.67431	-0.809326
698	ChrG_C_glabrata_CBS138	424296	425450	1155	*	5131	6.39542	514.97	513.14	WTF_1000_minus6_gap100_peak_415	1869	421718	424078	-	upstream	-218	218	Upstream&Inside	CAGL0G04433g		PRM10	Ortholog of S. cerevisiae : PRM10, C. albicans SC5314 : C7_01940C_A, C. dubliniensis CD36 : Cd36_71750, C. parapsilosis CDC317 : CPAR2_703450 and Candida tenuis NRRL Y-1498 : CANTEDRAFT_102771													1.05642	1.56297	0.228181
699	ChrG_C_glabrata_CBS138	424296	425450	1155	*	5131	6.39542	514.97	513.14	WTF_1000_minus6_gap100_peak_415	1870	426386	428641	+	upstream	-2090	936	Upstream&Inside	CAGL0G04455g		IME2	Orthologs have protein kinase activity, role in cellular response to drug, negative regulation of DNA replication origin binding, protein phosphorylation, regulation of meiotic nuclear division and nucleus localization													1.94807	2.97297	-0.0346307
192	ChrC_C_glabrata_CBS138	250552	252627	2076	*	5092	5.53283	511.068	509.242	WTF_1000_minus6_gap100_peak_120	548	253051	254007	+	upstream	-2499	424	Upstream&Inside	CAGL0C02519g		MIG3	Orthologs have DNA-binding transcription repressor activity, RNA polymerase II-specific, RNA polymerase II proximal promoter sequence-specific DNA binding activity													-1.33426	-0.937178	0.0701258
1377	ChrK_C_glabrata_CBS138	728442	729805	1364	*	5032	4.9253	505.04	503.218	WTF_1000_minus6_gap100_peak_838	3968	727202	727702	-	upstream	-740	740	Upstream&Inside	CAGL0K07381g		0	Protein of unknown function													0.120063	3.16549	0.216525
1456	ChrK_C_glabrata_CBS138	1193334	1194748	1415	*	5009	6.11159	502.786	500.966	WTF_1000_minus6_gap100_peak_885	4181	1192017	1193624	+	overlapEnd	1317	290	Upstream&Inside	CAGL0K12188g		SIF2	Orthologs have role in filamentous growth of a population of unicellular organisms, histone deacetylation and negative regulation of chromatin silencing at telomere, more													-0.25371	-0.758262	0.0465807
1457	ChrK_C_glabrata_CBS138	1193334	1194748	1415	*	5009	6.11159	502.786	500.966	WTF_1000_minus6_gap100_peak_885	4182	1194600	1195535	+	overlapStart	-1266	148	Upstream&Inside	CAGL0K12210g		YMC2	Orthologs have organic acid transmembrane transporter activity, role in mitochondrial transport, transmembrane transport and mitochondrion localization													-1.17777	-0.372472	0.0165773
1646	ChrL_C_glabrata_CBS138	1137824	1139026	1203	*	5004	6.04543	502.286	500.467	WTF_1000_minus6_gap100_peak_1016	4692	1139528	1140958	+	upstream	-1704	502	Upstream&Inside	CAGL0L10648g		CLN1	Orthologs have cyclin-dependent protein serine/threonine kinase regulator activity and role in regulation of cyclin-dependent protein serine/threonine kinase activity, traversing start control point of mitotic cell cycle													0.521982	0.298741	0.250192
809	ChrH_C_glabrata_CBS138	79843	80912	1070	*	5001	5.80075	502.015	500.196	WTF_1000_minus6_gap100_peak_478	2171	79284	80084	-	overlapStart	241	241	Upstream&Inside	CAGL0H00803g		RBD2	Orthologs have nuclear periphery localization													1.11945	-0.564287	0.14631
810	ChrH_C_glabrata_CBS138	79843	80912	1070	*	5001	5.80075	502.015	500.196	WTF_1000_minus6_gap100_peak_478	2172	80996	82306	+	upstream	-1153	84	Upstream&Inside	CAGL0H00825g		YPL245W	Has domains with predicted nucleoside-triphosphatase activity, nucleotide binding activity													0.252778	1.01453	0.0340601
1261	ChrK_C_glabrata_CBS138	68081	69198	1118	*	4986	3.01311	500.496	498.678	WTF_1000_minus6_gap100_peak_770	3659	67074	67970	-	upstream	-111	111	Upstream&Inside	CAGL0K00583g		ELO1	Orthologs have fatty acid elongase activity and role in fatty acid elongation, unsaturated fatty acid													-0.0129747	-0.580369	-0.144596
1262	ChrK_C_glabrata_CBS138	68081	69198	1118	*	4986	3.01311	500.496	498.678	WTF_1000_minus6_gap100_peak_770	3660	69112	70683	+	overlapStart	-1031	86	Upstream&Inside	CAGL0K00605g		CDC6	Orthologs have ATP binding, ATPase activity, DNA replication origin binding, GTP binding, GTPase activity, chromatin binding, protein serine/threonine kinase activity													-0.538084	-1.61125	0.446721
731	ChrG_C_glabrata_CBS138	617921	618604	684	*	4929	5.30161	494.787	492.974	WTF_1000_minus6_gap100_peak_435	1960	618925	620898	+	upstream	-1004	321	Upstream&Inside	CAGL0G06402g		CIR2	Orthologs have mitochondrion localization													0.48516	-1.50773	-0.577872
1707	ChrM_C_glabrata_CBS138	229538	231840	2303	*	4828	5.61253	484.607	482.803	WTF_1000_minus6_gap100_peak_1055	4897	228017	229039	-	upstream	-499	499	Upstream&Inside	CAGL0M01892g		ECM8	Ortholog of S. cerevisiae : ECM8 and Saccharomyces cerevisiae S288C : YBR076W													-0.474313	0.637397	-0.401495
1708	ChrM_C_glabrata_CBS138	229538	231840	2303	*	4828	5.61253	484.607	482.803	WTF_1000_minus6_gap100_peak_1055	4898	232780	234810	+	upstream	-3242	940	Upstream&Inside	CAGL0M01914g		0	Protein of unknown function													-0.281151	0.0745663	-0.0547094
864	ChrH_C_glabrata_CBS138	466799	468507	1709	*	4821	6.14466	483.981	482.178	WTF_1000_minus6_gap100_peak_513	2352	465069	466424	-	upstream	-375	375	Upstream&Inside	CAGL0H04873g		STP3	Orthologs have sequence-specific DNA binding activity and role in filamentous growth													-0.885813	0.308963	-0.101052
865	ChrH_C_glabrata_CBS138	466799	468507	1709	*	4821	6.14466	483.981	482.178	WTF_1000_minus6_gap100_peak_513	2353	468101	468802	-	overlapEnd	2003	295	Upstream&Inside	CAGL0H04895g		PSY3	Orthologs have role in DNA recombinase assembly, error-free translesion synthesis and Shu complex, nucleus, site of double-strand break localization													-0.450962	-1.44568	0.122471
866	ChrH_C_glabrata_CBS138	466799	468507	1709	*	4821	6.14466	483.981	482.178	WTF_1000_minus6_gap100_peak_513	2354	469160	470116	+	upstream	-2361	653	Upstream&Inside	CAGL0H04917g		0	Protein of unknown function													-0.256535	0.744135	0.105053
561	ChrF_C_glabrata_CBS138	481658	482357	700	*	4802	6.35918	482.026	480.225	WTF_1000_minus6_gap100_peak_334	1477	479691	481514	-	upstream	-144	144	Upstream&Inside	CAGL0F04763g		ESC8	Orthologs have role in chromatin silencing, sister chromatid cohesion													-0.166658	0.0311938	0.177407
562	ChrF_C_glabrata_CBS138	481658	482357	700	*	4802	6.35918	482.026	480.225	WTF_1000_minus6_gap100_peak_334	1478	482592	484547	+	upstream	-934	235	Upstream&Inside	CAGL0F04785g		VHS2	Orthologs have role in cellular bud neck septin ring organization, establishment or maintenance of actin cytoskeleton polarity and cytoplasm localization													-0.0572364	0.75072	0.193443
156	ChrC_C_glabrata_CBS138	56438	57569	1132	*	4766	4.27553	478.498	476.699	WTF_1000_minus6_gap100_peak_98	459	54154	56700	+	overlapEnd	2284	262	Upstream&Inside	CAGL0C00517g		HSL7	Orthologs have protein-arginine omega-N monomethyltransferase activity, protein-arginine omega-N symmetric methyltransferase activity													-0.165573	-0.449016	0.0453057
157	ChrC_C_glabrata_CBS138	56438	57569	1132	*	4766	4.27553	478.498	476.699	WTF_1000_minus6_gap100_peak_98	460	57175	57177	+	includeFeature	-737	392	Upstream&Inside	CAGL0C00539g		AGP2	Orthologs have role in positive regulation of R-carnitine transmembrane transport, positive regulation of polyamine transmembrane transport													-0.0748411	-0.891106	-0.221994
158	ChrC_C_glabrata_CBS138	56438	57569	1132	*	4766	4.27553	478.498	476.699	WTF_1000_minus6_gap100_peak_98	461	57724	59502	+	upstream	-1286	155	Upstream&Inside	CAGL0C00539g		AGP2	Orthologs have role in positive regulation of R-carnitine transmembrane transport, positive regulation of polyamine transmembrane transport													-0.0748411	-0.891106	-0.221994
926	ChrH_C_glabrata_CBS138	852485	853873	1389	*	4724	4.28337	474.256	472.461	WTF_1000_minus6_gap100_peak_557	2531	851585	851861	-	upstream	-624	624	Upstream&Inside	CAGL0H08734g		RPL43A	Orthologs have cytosolic large ribosomal subunit localization													-0.853574	-1.79821	0.268842
927	ChrH_C_glabrata_CBS138	852485	853873	1389	*	4724	4.28337	474.256	472.461	WTF_1000_minus6_gap100_peak_557	2532	852251	852252	-	upstream	-233	233	Upstream&Inside	CAGL0H08734g		RPL43A	Orthologs have cytosolic large ribosomal subunit localization													-0.853574	-1.79821	0.268842
928	ChrH_C_glabrata_CBS138	852485	853873	1389	*	4724	4.28337	474.256	472.461	WTF_1000_minus6_gap100_peak_557	2533	853720	853968	-	overlapEnd	1483	95	Upstream&Inside	CAGL0H08756g		0	Protein of unknown function													-1.0508	-1.98387	0.0975249
929	ChrH_C_glabrata_CBS138	852485	853873	1389	*	4724	4.28337	474.256	472.461	WTF_1000_minus6_gap100_peak_557	2534	854147	857344	+	upstream	-1662	274	Upstream&Inside	CAGL0H08778g		PUF2	Orthologs have mRNA binding activity and role in nuclear-transcribed mRNA catabolic process, deadenylation-dependent decay													0.0364429	1.63587	0.0200895
1854	ChrM_C_glabrata_CBS138	1332552	1333542	991	*	4706	5.53088	472.417	470.623	WTF_1000_minus6_gap100_peak_1141	5427	1330802	1332286	-	upstream	-266	266	Upstream&Inside	CAGL0M13519g		HAS1	Orthologs have ATP-dependent RNA helicase activity, RNA binding activity													-1.16348	-0.838623	0.260607
1855	ChrM_C_glabrata_CBS138	1332552	1333542	991	*	4706	5.53088	472.417	470.623	WTF_1000_minus6_gap100_peak_1141	5428	1333846	1335714	+	upstream	-1294	304	Upstream&Inside	CAGL0M13541g		TDA1	Orthologs have protein serine/threonine kinase activity, role in cellular response to oxidative stress, fungal-type cell wall organization, peptidyl-serine phosphorylation and cytoplasm, nucleus localization													0.883004	1.57575	-0.175486
625	ChrG_C_glabrata_CBS138	17359	18671	1313	*	4704	4.35514	472.221	470.428	WTF_1000_minus6_gap100_peak_377	1681	16581	17540	+	overlapEnd	778	181	Upstream&Inside	CAGL0G00176g	ERV29	ERV29	Orthologs have COPII adaptor activity and COPII-coated ER to Golgi transport vesicle, plasma membrane localization													0.698584	0.146077	0.117063
626	ChrG_C_glabrata_CBS138	17359	18671	1313	*	4704	4.35514	472.221	470.428	WTF_1000_minus6_gap100_peak_377	1682	18798	19724	+	upstream	-1439	127	Upstream&Inside	CAGL0G00220g		BGL2	Orthologs have 1,3-beta-glucanosyltransferase activity, glucan endo-1,3-beta-D-glucosidase activity													0.803865	0.480593	0.136821
23	ChrA_C_glabrata_CBS138	129634	130418	785	*	4701	4.19398	471.941	470.148	WTF_1000_minus6_gap100_peak_12	54	127506	129101	-	upstream	-533	533	Upstream&Inside	CAGL0A01243g	GIT1	0	Has domains with predicted transmembrane transporter activity, role in transmembrane transport and integral component of membrane localization													1.78266	-0.872583	-0.475139
24	ChrA_C_glabrata_CBS138	129634	130418	785	*	4701	4.19398	471.941	470.148	WTF_1000_minus6_gap100_peak_12	55	131362	135567	+	upstream	-1728	944	Upstream&Inside	CAGL0A01284g	EPA1	0	Putative adhesin-like protein; belongs to adhesin cluster I													0.659103	1.16047	-0.139673
239	ChrC_C_glabrata_CBS138	486391	487136	746	*	4687	3.68419	470.5	468.709	WTF_1000_minus6_gap100_peak_147	660	484897	486159	-	upstream	-232	232	Upstream&Inside	CAGL0C05115g	ARG1	ARG1	Argininosuccinate synthetase													1.11924	1.39993	0.12463
1240	ChrJ_C_glabrata_CBS138	1087103	1087997	895	*	4672	6.14911	468.996	467.206	WTF_1000_minus6_gap100_peak_754	3600	1088473	1090362	+	upstream	-1370	476	Upstream&Inside	CAGL0J11176g		TDA7	Putative adhesin-like protein													1.79704	2.00427	-0.0365045
1536	ChrL_C_glabrata_CBS138	441795	442555	761	*	4665	6.26046	468.383	466.593	WTF_1000_minus6_gap100_peak_943	4385	442660	443025	+	upstream	-865	105	Upstream&Inside	CAGL0L03828g		CYB5	Orthologs have electron transfer activity, role in ergosterol biosynthetic process and endoplasmic reticulum membrane localization													1.33849	-0.759722	0.504686
508	ChrF_C_glabrata_CBS138	135614	136486	873	*	4653	4.43539	467.092	465.303	WTF_1000_minus6_gap100_peak_300	1329	134033	135475	-	upstream	-139	139	Upstream&Inside	CAGL0F01287g	GAS5	GAS5	Putative transglycosidase with a predicted role in the elongation of 1,3-beta-glucan													0.315571	0.763438	0.173789
680	ChrG_C_glabrata_CBS138	267534	269359	1826	*	4644	4.60743	466.284	464.496	WTF_1000_minus6_gap100_peak_404	1806	267032	267967	-	overlapStart	433	433	Upstream&Inside	CAGL0G02915g	PIL1	PIL1	Long chain base-responsive inhibitor of protein kinases													-0.0331812	-0.48292	-0.262482
681	ChrG_C_glabrata_CBS138	267534	269359	1826	*	4644	4.60743	466.284	464.496	WTF_1000_minus6_gap100_peak_404	1807	268985	270679	-	overlapEnd	3145	374	Upstream&Inside	CAGL0G02937g		PDC6	Orthologs have pyruvate decarboxylase activity and role in L-phenylalanine catabolic process, aromatic amino acid family catabolic process to alcohol via Ehrlich pathway, ethanol metabolic process, tryptophan catabolic process													-0.246182	1.36442	0.263164
1354	ChrK_C_glabrata_CBS138	572419	573003	585	*	4616	4.8752	463.482	461.696	WTF_1000_minus6_gap100_peak_824	3901	570750	572231	-	upstream	-188	188	Upstream&Inside	CAGL0K05819g		YDR514C	Orthologs have mitochondrion localization													-0.250519	-0.37763	-0.00632464
1355	ChrK_C_glabrata_CBS138	572419	573003	585	*	4616	4.8752	463.482	461.696	WTF_1000_minus6_gap100_peak_824	3902	573144	577262	+	upstream	-725	141	Upstream&Inside	CAGL0K05841g	HAP1	0	Has domains with predicted DNA binding, DNA-binding transcription factor activity, RNA polymerase II-specific, zinc ion binding activity and role in regulation of transcription, DNA-templated, transcription, DNA-templated													0.790717	0.963148	-0.0402176
1643	ChrL_C_glabrata_CBS138	1112117	1113307	1191	*	4613	4.6563	463.176	461.391	WTF_1000_minus6_gap100_peak_1014	4680	1111686	1112351	-	overlapStart	234	234	Upstream&Inside	CAGL0L10384g		YNG1	Orthologs have histone acetyltransferase activity, methylated histone binding activity and role in histone acetylation, positive regulation of transcription elongation from RNA polymerase II promoter													0.0507191	0.596238	-0.201118
1644	ChrL_C_glabrata_CBS138	1112117	1113307	1191	*	4613	4.6563	463.176	461.391	WTF_1000_minus6_gap100_peak_1014	4681	1113678	1114577	+	upstream	-1561	371	Upstream&Inside	CAGL0L10406g	CYT1	CYT1	Orthologs have electron transporter, transferring electrons within CoQH2-cytochrome c reductase complex activity and role in mitochondrial electron transport, ubiquinol to cytochrome c													-0.718065	-3.11408	-0.385526
1029	ChrI_C_glabrata_CBS138	467334	469947	2614	*	4612	5.22125	463.082	461.296	WTF_1000_minus6_gap100_peak_616	2838	470638	472476	+	upstream	-3304	691	Upstream&Inside	CAGL0I05060g		DOT6	Orthologs have sequence-specific DNA binding activity and role in chromatin silencing at rDNA, chromatin silencing at telomere, transfer RNA gene-mediated silencing													-1.57765	-1.67494	0.600241
1528	ChrL_C_glabrata_CBS138	376217	378401	2185	*	4605	5.29874	462.362	460.577	WTF_1000_minus6_gap100_peak_939	4359	374784	376577	+	overlapEnd	1433	360	Upstream&Inside	CAGL0L03267g	GAP1	GAP1	Orthologs have L-proline transmembrane transporter activity, beta-alanine transmembrane transporter activity, polyamine transmembrane transporter activity													-1.18911	0.455031	0.0166581
1529	ChrL_C_glabrata_CBS138	376217	378401	2185	*	4605	5.29874	462.362	460.577	WTF_1000_minus6_gap100_peak_939	4360	378830	379930	+	upstream	-2613	429	Upstream&Inside	CAGL0L03289g		UTH1	Orthologs have role in autophagy of mitochondrion, fungal-type cell wall biogenesis, fungal-type cell wall organization													-0.972718	-1.64699	0.0981199
1013	ChrI_C_glabrata_CBS138	365458	366488	1031	*	4503	5.35689	452.112	450.336	WTF_1000_minus6_gap100_peak_606	2795	367258	368055	+	upstream	-1800	770	Upstream&Inside	CAGL0I04180g	AMT1	CUP2	Metal-activated transcription factor; binds promoters of metallothionein genes; autoregulates its own expression; gene is downregulated in azole-resistant strain													-0.00346935	1.27658	0.40673
727	ChrG_C_glabrata_CBS138	587801	588898	1098	*	4496	4.86686	451.403	449.628	WTF_1000_minus6_gap100_peak_433	1949	585585	587204	-	upstream	-597	597	Upstream&Inside	CAGL0G06138g		YCK1	Orthologs have protein serine/threonine kinase activity and role in cell morphogenesis, conidium formation, endocytosis, glucose mediated signaling pathway, protein phosphorylation, regulation of growth rate													0.170241	-0.445758	0.131375
728	ChrG_C_glabrata_CBS138	587801	588898	1098	*	4496	4.86686	451.403	449.628	WTF_1000_minus6_gap100_peak_433	1950	587971	588246	+	includeFeature	-170	170	Upstream&Inside	CAGL0G06160g		0	Protein of unknown function													-0.218346	-0.0846738	0.0971689
729	ChrG_C_glabrata_CBS138	587801	588898	1098	*	4496	4.86686	451.403	449.628	WTF_1000_minus6_gap100_peak_433	1951	589050	591095	+	upstream	-1249	152	Upstream&Inside	CAGL0G06182g		YHR131C	Ortholog of S. cerevisiae : YHR131C, C. albicans SC5314 : C5_03510C_A, C. dubliniensis CD36 : Cd36_53260, C. parapsilosis CDC317 : CPAR2_101770 and Candida tenuis NRRL Y-1498 : CANTEDRAFT_130262													1.141	1.69727	-0.777793
1831	ChrM_C_glabrata_CBS138	1181090	1181965	876	*	4481	4.3837	449.934	448.16	WTF_1000_minus6_gap100_peak_1127	5353	1182052	1183173	+	upstream	-962	87	Upstream&Inside	CAGL0M11902g		FUN19	Ortholog of S. cerevisiae : FUN19 and Saccharomyces cerevisiae S288C : YAL034C													2.80224	3.42199	-0.433642
1099	ChrI_C_glabrata_CBS138	927063	927831	769	*	4474	5.50805	449.257	447.484	WTF_1000_minus6_gap100_peak_660	3044	925383	926948	-	upstream	-115	115	Upstream&Inside	CAGL0I09702g		MCH5	Orthologs have riboflavin transmembrane transporter activity, role in riboflavin transport and plasma membrane localization													5.24472	0.0315002	-0.0175426
1420	ChrK_C_glabrata_CBS138	1031442	1032198	757	*	4447	5.47764	446.554	444.783	WTF_1000_minus6_gap100_peak_864	4108	1030055	1031395	-	upstream	-47	47	Upstream&Inside	CAGL0K10604g		CMK1	Orthologs have calmodulin-dependent protein kinase activity and role in protein phosphorylation, signal transduction													0.29531	-0.063426	-0.53061
1502	ChrL_C_glabrata_CBS138	218376	220013	1638	*	4447	4.46944	446.49	444.719	WTF_1000_minus6_gap100_peak_921	4294	220700	224563	+	upstream	-2324	687	Upstream&Inside	CAGL0L01903g	RGT1	RGT1	Orthologs have DNA-binding transcription activator activity, RNA polymerase II-specific, RNA polymerase II proximal promoter sequence-specific DNA binding, transcription corepressor activity													-0.238826	-0.828603	-0.0107074
779	ChrG_C_glabrata_CBS138	895138	895969	832	*	4441	4.03226	445.949	444.179	WTF_1000_minus6_gap100_peak_460	2099	896159	897157	+	upstream	-1021	190	Upstream&Inside	CAGL0G09383g	TDH3	TDH3	Putative glyceraldehyde-3-phosphate dehydrogenase; increased protein abundance in azole resistant strain; expression upregulated in biofilm vs planktonic cell culture; upregulated in hypoxia													-0.420646	-0.347407	0.433476
1007	ChrI_C_glabrata_CBS138	336346	337388	1043	*	4409	4.96974	442.69	440.922	WTF_1000_minus6_gap100_peak_602	2780	335328	335936	-	upstream	-410	410	Upstream&Inside	CAGL0I03850g		SCM3	Orthologs have CENP-A containing nucleosome binding activity													0.52181	0.726411	-0.298312
1008	ChrI_C_glabrata_CBS138	336346	337388	1043	*	4409	4.96974	442.69	440.922	WTF_1000_minus6_gap100_peak_602	2781	337985	340273	+	upstream	-1639	597	Upstream&Inside	CAGL0I03872g		RGT2	Orthologs have role in detection of glucose, glucose mediated signaling pathway and plasma membrane localization													1.20095	1.7887	-0.178717
95	ChrB_C_glabrata_CBS138	94075	95781	1707	*	4387	5.8263	440.497	438.731	WTF_1000_minus6_gap100_peak_58	258	96302	98530	+	upstream	-2227	521	Upstream&Inside	CAGL0B01078g		YLR177W	Putative protein; gene is upregulated in azole-resistant strain													1.00292	0.273395	-0.211348
106	ChrB_C_glabrata_CBS138	193792	194382	591	*	4363	4.18114	438.113	436.349	WTF_1000_minus6_gap100_peak_64	306	191736	193610	-	upstream	-182	182	Upstream&Inside	CAGL0B02079g		AZR1	Orthologs have azole transmembrane transporter activity, role in asperfuranone biosynthetic process, azole transport and plasma membrane localization													0.732606	3.84343	0.145042
107	ChrB_C_glabrata_CBS138	193792	194382	591	*	4363	4.18114	438.113	436.349	WTF_1000_minus6_gap100_peak_64	307	194461	195798	+	upstream	-669	79	Upstream&Inside	CAGL0B02101g		HSV2	Orthologs have phosphatidylinositol-3,5-bisphosphate binding, phosphatidylinositol-3-phosphate binding, phosphatidylinositol-4-phosphate binding, phosphatidylinositol-5-phosphate binding activity													0.386494	0.583145	-0.0233374
1112	ChrI_C_glabrata_CBS138	1038479	1039183	705	*	4347	4.00024	436.477	434.715	WTF_1000_minus6_gap100_peak_671	3075	1037855	1038373	-	upstream	-106	106	Upstream&Inside	CAGL0I10494g		FHN1	Orthologs have role in eisosome assembly, plasma membrane organization, protein localization to plasma membrane and eisosome, growing cell tip, membrane raft, plasma membrane localization													-0.579711	-0.810503	-0.118639
1113	ChrI_C_glabrata_CBS138	1038479	1039183	705	*	4347	4.00024	436.477	434.715	WTF_1000_minus6_gap100_peak_671	3076	1039201	1041642	+	upstream	-722	18	Upstream&Inside	CAGL0I10516g		YGR130C	Orthologs have role in fungal-type cell wall organization, pathogenesis and eisosome, integral component of plasma membrane, membrane raft localization													-0.144785	-0.434207	-0.347429
458	ChrE_C_glabrata_CBS138	507734	508592	859	*	4343	4.90558	436.145	434.384	WTF_1000_minus6_gap100_peak_266	1210	506831	507868	-	overlapStart	134	134	Upstream&Inside	CAGL0E05192g		0	Protein of unknown function													1.77153	2.01404	-0.165348
459	ChrE_C_glabrata_CBS138	507734	508592	859	*	4343	4.90558	436.145	434.384	WTF_1000_minus6_gap100_peak_266	1211	508275	509315	-	overlapEnd	1581	317	Upstream&Inside	CAGL0E05214g		0	Protein of unknown function													1.69942	1.64917	-0.230128
1795	ChrM_C_glabrata_CBS138	846656	847853	1198	*	4318	4.95948	433.563	431.803	WTF_1000_minus6_gap100_peak_1106	5198	848089	849096	+	upstream	-1433	236	Upstream&Inside	CAGL0M08492g	PIR3	PIR1	Pir protein family member, putative cell wall component													1.48739	2.62351	0.250254
103	ChrB_C_glabrata_CBS138	145717	146399	683	*	4312	5.88851	433.021	431.262	WTF_1000_minus6_gap100_peak_62	281	144100	144771	-	upstream	-946	946	Upstream&Inside	CAGL0B01573g	MTQ2	MTQ2	Orthologs have S-adenosylmethionine-dependent methyltransferase activity, protein methyltransferase activity, role in peptidyl-glutamine methylation, regulation of translation and eRF1 methyltransferase complex localization													-0.186929	0.367399	0.201161
104	ChrB_C_glabrata_CBS138	145717	146399	683	*	4312	5.88851	433.021	431.262	WTF_1000_minus6_gap100_peak_62	284	146542	148740	+	upstream	-825	143	Upstream&Inside	CAGL0B01595g		0	Protein of unknown function													0.898405	1.60252	-0.276821
1526	ChrL_C_glabrata_CBS138	373250	374300	1051	*	4310	4.99342	432.817	431.058	WTF_1000_minus6_gap100_peak_938	4358	371999	373120	-	upstream	-130	130	Upstream&Inside	CAGL0L03245g		KAE1	Orthologs have chromatin DNA binding activity and role in positive regulation of transcription by RNA polymerase II, tRNA modification, tRNA threonylcarbamoyladenosine metabolic process, telomere maintenance via recombination													-0.579701	-1.05225	0.0774206
1527	ChrL_C_glabrata_CBS138	373250	374300	1051	*	4310	4.99342	432.817	431.058	WTF_1000_minus6_gap100_peak_938	4359	374784	376577	+	upstream	-1534	484	Upstream&Inside	CAGL0L03267g	GAP1	GAP1	Orthologs have L-proline transmembrane transporter activity, beta-alanine transmembrane transporter activity, polyamine transmembrane transporter activity													-1.18911	0.455031	0.0166581
1417	ChrK_C_glabrata_CBS138	927404	928807	1404	*	4295	5.47537	431.353	429.595	WTF_1000_minus6_gap100_peak_862	4056	925647	926837	-	upstream	-567	567	Upstream&Inside	CAGL0K09372g		MIG2	Orthologs have DNA-binding transcription repressor activity, RNA polymerase II-specific, RNA polymerase II proximal promoter sequence-specific DNA binding activity													0.966601	1.99242	0.619529
751	ChrG_C_glabrata_CBS138	761014	763031	2018	*	4292	4.93732	430.986	429.229	WTF_1000_minus6_gap100_peak_445	2038	758811	760634	-	upstream	-380	380	Upstream&Inside	CAGL0G08041g		RLI1	Orthologs have iron ion binding activity and role in positive regulation of translation, ribosomal large subunit biogenesis, ribosomal subunit export from nucleus, ribosome disassembly, translational initiation, translational termination													-0.879609	-1.48621	0.300419
752	ChrG_C_glabrata_CBS138	761014	763031	2018	*	4292	4.93732	430.986	429.229	WTF_1000_minus6_gap100_peak_445	2039	761662	762111	+	includeFeature	-648	648	Upstream&Inside	CAGL0G08063g		UBC13	Orthologs have ubiquitin conjugating enzyme activity, ubiquitin protein ligase activity													1.10766	3.75104	-0.115725
753	ChrG_C_glabrata_CBS138	761014	763031	2018	*	4292	4.93732	430.986	429.229	WTF_1000_minus6_gap100_peak_445	2040	763185	767921	+	upstream	-2171	154	Upstream&Inside	CAGL0G08085g		DNF2	Orthologs have phospholipid-translocating ATPase activity													-1.47935	-1.22934	0.0408071
1252	ChrJ_C_glabrata_CBS138	1146085	1146741	657	*	4290	5.49806	430.822	429.065	WTF_1000_minus6_gap100_peak_762	3626	1143621	1145708	-	upstream	-377	377	Upstream&Inside	CAGL0J11748g	PLB2	PLB2	Putative phospholipase B; predicted GPI-anchor													-2.88483	-5.87719	1.11224
893	ChrH_C_glabrata_CBS138	664510	665159	650	*	4283	5.32737	430.079	428.322	WTF_1000_minus6_gap100_peak_533	2436	665295	667247	+	upstream	-785	136	Upstream&Inside	CAGL0H06699g		GUT2	Orthologs have glycerol-3-phosphate dehydrogenase quinone activity, role in NADH oxidation, glycerol metabolic process, replicative cell aging and integral component of mitochondrial outer membrane, plasma membrane localization													0.310714	-0.283454	-0.790194
1302	ChrK_C_glabrata_CBS138	310321	311268	948	*	4265	4.0877	428.291	426.537	WTF_1000_minus6_gap100_peak_794	3787	307358	310294	-	upstream	-27	27	Upstream&Inside	CAGL0K03377g		YMR102C	Putative protein; gene is upregulated in azole-resistant strain													1.70215	1.53366	0.0334883
506	ChrF_C_glabrata_CBS138	129505	130806	1302	*	4262	5.25318	427.99	426.236	WTF_1000_minus6_gap100_peak_298	1328	131725	133596	+	upstream	-2220	919	Upstream&Inside	CAGL0F01265g	YAP7	YAP7	bZIP domain-containing protein involved in regulation of nitric oxide detoxification													0.0805587	-0.191366	-0.216102
692	ChrG_C_glabrata_CBS138	371640	372282	643	*	4252	4.89081	427.037	425.284	WTF_1000_minus6_gap100_peak_412	1849	370798	371550	-	upstream	-90	90	Upstream&Inside	CAGL0G03905g		ISA1	Orthologs have 2 iron, 2 sulfur cluster binding, iron ion binding, iron-sulfur transferase activity and role in biotin biosynthetic process, iron-sulfur cluster assembly, protein maturation by %5B4Fe-4S%5D cluster transfer													-1.18008	-2.66561	0.439855
1269	ChrK_C_glabrata_CBS138	86144	86996	853	*	4243	3.39371	426.08	424.328	WTF_1000_minus6_gap100_peak_774	3670	86725	87036	+	overlapStart	-581	40	Upstream&Inside	CAGL0K00803g	TRX2	TRX1	Protein described as thioredoxin involved in oxidative stress response; expression upregulated in biofilm vs planktonic cell culture													1.47852	1.59316	-0.293022
1111	ChrI_C_glabrata_CBS138	1026157	1027304	1148	*	4235	3.7878	425.339	423.588	WTF_1000_minus6_gap100_peak_670	3070	1027883	1029775	+	upstream	-1726	579	Upstream&Inside	CAGL0I10384g	TPO3	TPO2	Predicted polyamine transporter of the major facilitator superfamily; required for azole resistance													0.263975	0.374021	-0.169275
1064	ChrI_C_glabrata_CBS138	676390	677638	1249	*	4215	5.07329	423.33	421.58	WTF_1000_minus6_gap100_peak_637	2928	675486	677603	+	overlapEnd	904	35	Upstream&Inside	CAGL0I07029g		KIP3	Orthologs have ATP-dependent microtubule motor activity, plus-end-directed, microtubule binding, tubulin-dependent ATPase activity													-0.177789	-0.524469	-0.00542593
951	ChrH_C_glabrata_CBS138	961336	963199	1864	*	4202	3.6441	422.025	420.277	WTF_1000_minus6_gap100_peak_570	2581	961286	961597	-	overlapStart	261	50	Upstream&Inside	CAGL0H09834g		0	Has domains with predicted DNA binding, protein heterodimerization activity, role in DNA-templated transcription, initiation, nucleosome assembly and nucleosome, nucleus localization													-0.0360674	0.333191	0.093415
952	ChrH_C_glabrata_CBS138	961336	963199	1864	*	4202	3.6441	422.025	420.277	WTF_1000_minus6_gap100_peak_570	2582	962788	963198	+	includeFeature	-1452	1	Upstream&Inside	CAGL0H09856g		0	Orthologs have role in DNA methylation, cellular response to DNA damage stimulus, regulation of DNA methylation, regulation of extent of heterochromatin assembly													-0.254111	-0.0748363	0.254507
1093	ChrI_C_glabrata_CBS138	873219	873633	415	*	4182	4.40567	419.966	418.22	WTF_1000_minus6_gap100_peak_656	3012	871699	873084	-	upstream	-135	135	Upstream&Inside	CAGL0I08987g		0	Has domains with predicted argininosuccinate lyase activity and role in arginine biosynthetic process via ornithine													0.646215	0.499061	-0.210398
491	ChrF_C_glabrata_CBS138	60945	63013	2069	*	4181	5.12213	419.876	418.129	WTF_1000_minus6_gap100_peak_289	1299	59518	60636	-	upstream	-309	309	Upstream&Inside	CAGL0F00583g		GRH1	Orthologs have protein-containing complex binding activity, role in ER to Golgi vesicle-mediated transport, protein secretion and Golgi membrane, cis-Golgi network localization													-0.147492	-1.26174	-0.0486106
492	ChrF_C_glabrata_CBS138	60945	63013	2069	*	4181	5.12213	419.876	418.129	WTF_1000_minus6_gap100_peak_289	1300	63354	64841	+	upstream	-2409	341	Upstream&Inside	CAGL0F00605g	GLK1	EMI2	Aldohexose specific glucokinase													1.21728	0.988685	-0.333319
1344	ChrK_C_glabrata_CBS138	508842	509466	625	*	4179	4.53031	419.681	417.934	WTF_1000_minus6_gap100_peak_818	3871	505973	508714	-	upstream	-128	128	Upstream&Inside	CAGL0K05225g		APL4	Orthologs have role in Golgi to vacuole transport													0.185716	-0.344483	-0.00324043
1345	ChrK_C_glabrata_CBS138	508842	509466	625	*	4179	4.53031	419.681	417.934	WTF_1000_minus6_gap100_peak_818	3872	509508	513182	+	upstream	-666	42	Upstream&Inside	CAGL0K05247g		CSR2	Orthologs have ubiquitin protein ligase binding activity, role in fungal-type cell wall organization, regulation of transcription by RNA polymerase II and nucleus localization													0.429856	2.29686	-0.0715793
1586	ChrL_C_glabrata_CBS138	767697	768862	1166	*	4147	4.0559	416.535	414.792	WTF_1000_minus6_gap100_peak_977	4523	766769	767890	+	overlapEnd	928	193	Upstream&Inside	CAGL0L06798g		MDH3	Orthologs have L-malate dehydrogenase activity, mRNA binding activity, role in NADH regeneration, fatty acid beta-oxidation and peroxisomal importomer complex, peroxisomal matrix localization													1.40646	2.01415	-0.370153
1587	ChrL_C_glabrata_CBS138	767697	768862	1166	*	4147	4.0559	416.535	414.792	WTF_1000_minus6_gap100_peak_977	4524	769035	770135	+	upstream	-1338	173	Upstream&Inside	CAGL0L06820g		MRK1	Orthologs have protein serine/threonine kinase activity and role in cellular response to heat, cellular response to salt stress, protein phosphorylation, regulation of protein catabolic process													0.671728	0.0651944	-0.44768
184	ChrC_C_glabrata_CBS138	235875	236616	742	*	4131	5.02233	414.867	413.125	WTF_1000_minus6_gap100_peak_117	538	234788	235732	-	upstream	-143	143	Upstream&Inside	CAGL0C02321g	PHM8	PHM8	Orthologs have lysophosphatidic acid phosphatase activity, nucleotidase activity and role in cellular response to phosphate starvation, nucleotide catabolic process, response to carbon starvation, triglyceride homeostasis													2.53883	1.5636	-0.870605
185	ChrC_C_glabrata_CBS138	235875	236616	742	*	4131	5.02233	414.867	413.125	WTF_1000_minus6_gap100_peak_117	539	236112	236391	+	includeFeature	-237	225	Upstream&Inside	CAGL0C02343g	ARB1	ARB1	Orthologs have ATPase activity, uncoupled activity, role in cellular response to drug, ribosomal small subunit export from nucleus and nucleus localization													-0.633721	-0.711553	0.293231
186	ChrC_C_glabrata_CBS138	235875	236616	742	*	4131	5.02233	414.867	413.125	WTF_1000_minus6_gap100_peak_117	540	236790	238672	+	upstream	-915	174	Upstream&Inside	CAGL0C02343g	ARB1	ARB1	Orthologs have ATPase activity, uncoupled activity, role in cellular response to drug, ribosomal small subunit export from nucleus and nucleus localization													-0.633721	-0.711553	0.293231
195	ChrC_C_glabrata_CBS138	281091	282031	941	*	4115	4.03119	413.274	411.533	WTF_1000_minus6_gap100_peak_123	562	280107	281150	+	overlapEnd	984	59	Upstream&Inside	CAGL0C02805g		GPN2	Orthologs have role in establishment of mitotic sister chromatid cohesion, protein import into nucleus													-0.03321	0.478419	0.119372
196	ChrC_C_glabrata_CBS138	281091	282031	941	*	4115	4.03119	413.274	411.533	WTF_1000_minus6_gap100_peak_123	563	282197	283513	+	upstream	-1106	166	Upstream&Inside	CAGL0C02827g		DSE3	Ortholog of S. cerevisiae : DSE3 and Saccharomyces cerevisiae S288C : YOR264W													-0.00693233	-0.0444686	0.120438
1161	ChrJ_C_glabrata_CBS138	347647	348354	708	*	4113	4.15932	413.126	411.386	WTF_1000_minus6_gap100_peak_706	3250	345752	347398	-	upstream	-249	249	Upstream&Inside	CAGL0J03608g		HCM1	Orthologs have DNA-binding transcription factor activity and role in cellular response to oxidative stress, mitochondrion organization, positive regulation of transcription by RNA polymerase II, spindle pole body organization													0.974346	1.41766	-0.0223164
1162	ChrJ_C_glabrata_CBS138	347647	348354	708	*	4113	4.15932	413.126	411.386	WTF_1000_minus6_gap100_peak_706	3252	349217	352498	+	upstream	-1570	863	Upstream&Inside	CAGL0J03652g		0	Has domains with predicted ATP binding, aminoacyl-tRNA editing activity, aminoacyl-tRNA ligase activity, leucine-tRNA ligase activity and role in leucyl-tRNA aminoacylation, tRNA aminoacylation for protein translation													-0.385729	-0.0464031	0.286873
1540	ChrL_C_glabrata_CBS138	512843	513513	671	*	4090	4.71519	410.741	409.004	WTF_1000_minus6_gap100_peak_946	4412	510907	512580	-	upstream	-263	263	Upstream&Inside	CAGL0L04378g		PNS1	Ortholog of S. cerevisiae : PNS1, C. albicans SC5314 : C1_00310W_A, C. dubliniensis CD36 : Cd36_00250, C. parapsilosis CDC317 : CPAR2_109690 and Candida tenuis NRRL Y-1498 : CANTEDRAFT_131089													0.130974	-0.149419	-0.734178
1700	ChrM_C_glabrata_CBS138	194132	195535	1404	*	4065	4.02799	408.244	406.508	WTF_1000_minus6_gap100_peak_1050	4889	192389	193696	-	upstream	-436	436	Upstream&Inside	CAGL0M01716g		TEC1	Orthologs have DNA-binding transcription activator activity, RNA polymerase II-specific, RNA polymerase II proximal promoter sequence-specific DNA binding, RNA polymerase II transcription regulator recruiting activity													1.02352	3.12866	0.0317089
957	ChrH_C_glabrata_CBS138	988711	989403	693	*	4041	5.73799	405.888	404.155	WTF_1000_minus6_gap100_peak_574	2593	987346	988833	+	overlapEnd	1365	122	Upstream&Inside	CAGL0H10120g		YBR056W	Orthologs have glucan endo-1,6-beta-glucosidase activity and role in fungal-type cell wall beta-glucan metabolic process, fungal-type cell wall disassembly involved in conjugation with cellular fusion													1.04685	2.57883	-0.309545
958	ChrH_C_glabrata_CBS138	988711	989403	693	*	4041	5.73799	405.888	404.155	WTF_1000_minus6_gap100_peak_574	2594	989652	990770	+	upstream	-941	249	Upstream&Inside	CAGL0H10142g	ARO3	0	Putative 2-dehydro-3-deoxyphosphoheptonate aldolase; protein abundance increased in ace2 mutant cells													-0.958421	-1.8309	-0.185746
78	ChrA_C_glabrata_CBS138	472667	473849	1183	*	4040	5.79506	405.774	404.041	WTF_1000_minus6_gap100_peak_46	215	470791	472251	-	upstream	-416	416	Upstream&Inside	CAGL0A04829g		HXK1	Putative hexokinase isoenzyme 2; protein differentially expressed in azole resistant strain													-0.940309	-2.60406	0.132037
823	ChrH_C_glabrata_CBS138	205512	206578	1067	*	4040	5.7933	405.774	404.041	WTF_1000_minus6_gap100_peak_488	2233	202569	205325	-	upstream	-187	187	Upstream&Inside	CAGL0H02255g		RSN1	Orthologs have role in Golgi to plasma membrane transport and membrane localization													0.55714	0.0773109	0.587355
824	ChrH_C_glabrata_CBS138	205512	206578	1067	*	4040	5.7933	405.774	404.041	WTF_1000_minus6_gap100_peak_488	2234	206023	206397	+	includeFeature	-511	181	Upstream&Inside	CAGL0H02277g		0	Protein of unknown function													-0.277208	0.139344	0.0825251
825	ChrH_C_glabrata_CBS138	205512	206578	1067	*	4040	5.7933	405.774	404.041	WTF_1000_minus6_gap100_peak_488	2235	206827	208236	+	upstream	-1315	249	Upstream&Inside	CAGL0H02299g		YMR265C	Ortholog of S. cerevisiae : YMR265C and Saccharomyces cerevisiae S288C : YMR265C													0.293574	1.19291	0.0682111
1421	ChrK_C_glabrata_CBS138	1035028	1036284	1257	*	4037	4.9337	405.462	403.73	WTF_1000_minus6_gap100_peak_865	4109	1032533	1034623	-	upstream	-405	405	Upstream&Inside	CAGL0K10626g		GSY1	Orthologs have glycogen starch synthase activity and role in glycogen biosynthetic process													-0.510231	-1.61607	0.162269
1422	ChrK_C_glabrata_CBS138	1035028	1036284	1257	*	4037	4.9337	405.462	403.73	WTF_1000_minus6_gap100_peak_865	4110	1036025	1039081	-	overlapEnd	4053	259	Upstream&Inside	CAGL0K10648g		YFR016C	Ortholog of S. cerevisiae : YFR016C, C. albicans SC5314 : C6_00910C_A, C. dubliniensis CD36 : Cd36_60930, C. parapsilosis CDC317 : CPAR2_603000 and Candida tenuis NRRL Y-1498 : cten_CGOB_00214													0.2876	-0.340332	-0.208037
130	ChrB_C_glabrata_CBS138	351707	352399	693	*	4019	4.76016	403.731	402	WTF_1000_minus6_gap100_peak_81	370	349638	351431	-	upstream	-276	276	Upstream&Inside	CAGL0B03509g		RCK2	Orthologs have protein serine/threonine kinase activity													0.831254	1.21552	-0.355282
131	ChrB_C_glabrata_CBS138	351707	352399	693	*	4019	4.76016	403.731	402	WTF_1000_minus6_gap100_peak_81	371	352819	353751	+	upstream	-1112	420	Upstream&Inside	CAGL0B03531g		0	Protein of unknown function													0.237308	1.35899	-0.181919
765	ChrG_C_glabrata_CBS138	859006	859682	677	*	3973	4.47694	399.067	397.341	WTF_1000_minus6_gap100_peak_454	2077	857016	858788	-	upstream	-218	218	Upstream&Inside	CAGL0G08954g		YOL019W	Orthologs have plasma membrane localization													2.02963	2.22136	0.195182
766	ChrG_C_glabrata_CBS138	859006	859682	677	*	3973	4.47694	399.067	397.341	WTF_1000_minus6_gap100_peak_454	2078	860266	861351	+	upstream	-1260	584	Upstream&Inside	CAGL0G09020g		TPK2	Orthologs have cAMP-dependent protein kinase activity, translation initiation factor binding activity													1.18126	0.621853	-0.475501
1036	ChrI_C_glabrata_CBS138	510306	511840	1535	*	3964	5.73336	398.14	396.415	WTF_1000_minus6_gap100_peak_621	2852	508677	510041	-	upstream	-265	265	Upstream&Inside	CAGL0I05390g		SKS1	Orthologs have protein serine/threonine kinase activity													1.0842	0.708136	-0.408354
1037	ChrI_C_glabrata_CBS138	510306	511840	1535	*	3964	5.73336	398.14	396.415	WTF_1000_minus6_gap100_peak_621	2853	512839	515919	+	upstream	-2533	999	Upstream&Inside	CAGL0I05412g		NUP120	Orthologs have structural constituent of nuclear pore activity													-0.169936	-0.806608	0.146519
1205	ChrJ_C_glabrata_CBS138	805502	806421	920	*	3956	3.91075	397.327	395.603	WTF_1000_minus6_gap100_peak_731	3462	803679	805472	-	upstream	-30	30	Upstream&Inside	CAGL0J08162g		LYP1	Orthologs have basic amino acid transmembrane transporter activity, role in basic amino acid transport and eisosome localization													0.36302	0.5312	-0.190698
1206	ChrJ_C_glabrata_CBS138	805502	806421	920	*	3956	3.91075	397.327	395.603	WTF_1000_minus6_gap100_peak_731	3463	806631	808349	+	upstream	-1129	210	Upstream&Inside	CAGL0J08184g		ALP1	Orthologs have basic amino acid transmembrane transporter activity and role in basic amino acid transport													-0.0280206	0.217877	0.0283706
1461	ChrK_C_glabrata_CBS138	1206026	1207182	1157	*	3941	4.71945	395.889	394.166	WTF_1000_minus6_gap100_peak_888	4189	1206621	1207109	+	includeFeature	-595	73	Upstream&Inside	CAGL0K12364g		0	Protein of unknown function													-0.0498425	0.0252328	0.0170748
1462	ChrK_C_glabrata_CBS138	1206026	1207182	1157	*	3941	4.71945	395.889	394.166	WTF_1000_minus6_gap100_peak_888	4190	1207824	1210289	+	upstream	-1798	642	Upstream&Inside	CAGL0K12386g		EPL1	Orthologs have histone acetyltransferase activity and role in DNA repair, histone acetylation, positive regulation of macroautophagy, regulation of transcription by RNA polymerase II													-0.139732	-0.451657	0.118485
989	ChrI_C_glabrata_CBS138	114990	115957	968	*	3936	4.14579	395.384	393.662	WTF_1000_minus6_gap100_peak_592	2680	114899	115213	-	overlapStart	223	91	Upstream&Inside	CAGL0I01408g	CYC1	CYC1	Orthologs have electron transfer activity, role in mitochondrial electron transport, cytochrome c to oxygen, mitochondrial electron transport, ubiquinol to cytochrome c and mitochondrial intermembrane space localization													-1.0497	-4.59516	-0.714988
990	ChrI_C_glabrata_CBS138	114990	115957	968	*	3936	4.14579	395.384	393.662	WTF_1000_minus6_gap100_peak_592	2681	116167	116640	+	upstream	-1177	210	Upstream&Inside	CAGL0I01430g		ANB1	Orthologs have role in positive regulation of translational elongation, translational frameshifting and cytosolic ribosome localization													-0.733116	-1.70179	0.404938
533	ChrF_C_glabrata_CBS138	260679	261795	1117	*	3908	4.19052	392.567	390.848	WTF_1000_minus6_gap100_peak_313	1388	261361	265989	+	overlapStart	-682	434	Upstream&Inside	CAGL0F02717g	PDH1	PDR15	Multidrug transporter, predicted plasma membrane ATP-binding cassette ABC transporter; regulated by Pdr1p; involved in fluconazole resistance													2.76335	0.744308	-0.287421
921	ChrH_C_glabrata_CBS138	835051	836246	1196	*	3881	4.14021	389.878	388.161	WTF_1000_minus6_gap100_peak_554	2521	832642	834819	-	upstream	-232	232	Upstream&Inside	CAGL0H08503g		0	Has domains with predicted hydrolase activity, tubulin-tyrosine ligase activity and role in cellular protein modification process													0.372404	0.493852	-0.0604824
922	ChrH_C_glabrata_CBS138	835051	836246	1196	*	3881	4.14021	389.878	388.161	WTF_1000_minus6_gap100_peak_554	2522	835080	835385	+	includeFeature	-29	29	Upstream&Inside	CAGL0H08525g		0	Protein of unknown function													-0.341629	-0.0899711	0.0780518
923	ChrH_C_glabrata_CBS138	835051	836246	1196	*	3881	4.14021	389.878	388.161	WTF_1000_minus6_gap100_peak_554	2523	836421	836702	+	upstream	-1370	175	Upstream&Inside	CAGL0H08541g		NHP6B	Orthologs have DNA binding, bending activity													-0.346874	0.393822	0.089213
1190	ChrJ_C_glabrata_CBS138	557749	558576	828	*	3879	5.65708	389.635	387.919	WTF_1000_minus6_gap100_peak_720	3353	556527	557558	-	upstream	-191	191	Upstream&Inside	CAGL0J05852g		0	Orthologs have role in secondary metabolite biosynthetic process													0.365431	1.26247	0.0343049
1309	ChrK_C_glabrata_CBS138	338063	339862	1800	*	3867	4.65382	388.509	386.794	WTF_1000_minus6_gap100_peak_798	3800	336673	338466	+	overlapEnd	1390	403	Upstream&Inside	CAGL0K03641g		ASI1	Orthologs have ubiquitin-protein transferase activity, role in cellular response to amino acid stimulus, transcription factor catabolic process and Asi complex localization													0.584762	0.614933	-0.0366189
1310	ChrK_C_glabrata_CBS138	338063	339862	1800	*	3867	4.65382	388.509	386.794	WTF_1000_minus6_gap100_peak_798	3801	339486	339752	+	includeFeature	-1423	110	Upstream&Inside	CAGL0K03663g		YMR122W-A	Ortholog of S. cerevisiae : YMR122W-A and Saccharomyces cerevisiae S288C : YMR122W-A													1.48648	1.70648	0.525703
1311	ChrK_C_glabrata_CBS138	338063	339862	1800	*	3867	4.65382	388.509	386.794	WTF_1000_minus6_gap100_peak_798	3802	340046	340306	+	upstream	-1983	184	Upstream&Inside	CAGL0K03685g		PKR1	Orthologs have role in syncytium formation by plasma membrane fusion, vacuolar proton-transporting V-type ATPase complex assembly and integral component of endoplasmic reticulum membrane, plasma membrane localization													-0.354775	0.0152924	0.0748612
1312	ChrK_C_glabrata_CBS138	338063	339862	1800	*	3867	4.65382	388.509	386.794	WTF_1000_minus6_gap100_peak_798	3803	340734	343466	+	upstream	-2671	872	Upstream&Inside	CAGL0K03707g		EPO1	Orthologs have role in endoplasmic reticulum polarization and cellular bud neck localization													0.00749929	0.262044	0.165759
713	ChrG_C_glabrata_CBS138	530194	531417	1224	*	3851	4.51185	386.82	385.107	WTF_1000_minus6_gap100_peak_423	1922	528776	529618	-	upstream	-576	576	Upstream&Inside	CAGL0G05566g		FMP45	Orthologs have role in ascospore formation, cellular response to drug, fungal-type cell wall organization and cell cortex, cellular bud membrane, endosome, fungal-type vacuole, membrane raft, perinuclear region of cytoplasm localization													-1.86313	-2.2295	-0.5216
93	ChrB_C_glabrata_CBS138	87009	88303	1295	*	3797	5.04946	381.46	379.751	WTF_1000_minus6_gap100_peak_56	256	86229	86810	-	upstream	-199	199	Upstream&Inside	CAGL0B00990g	HBN1	FRM2	Orthologs have oxidoreductase activity, acting on NADPH, nitrogenous group as acceptor activity, role in cellular response to oxidative stress, negative regulation of fatty acid metabolic process and extracellular region localization													-0.400479	0.028176	-0.304131
1247	ChrJ_C_glabrata_CBS138	1119315	1120123	809	*	3769	4.71849	378.606	376.901	WTF_1000_minus6_gap100_peak_759	3615	1115691	1119185	-	upstream	-130	130	Upstream&Inside	CAGL0J11506g		CHS1	Orthologs have chitin synthase activity, role in ascospore wall chitin biosynthetic process, septum digestion after cytokinesis and cell septum, chitosome, plasma membrane localization													1.61452	1.93884	0.0759289
1248	ChrJ_C_glabrata_CBS138	1119315	1120123	809	*	3769	4.71849	378.606	376.901	WTF_1000_minus6_gap100_peak_759	3616	1119969	1121642	-	overlapEnd	2327	154	Upstream&Inside	CAGL0J11528g		YNL193W	Ortholog of S. cerevisiae : YNL193W, C. albicans SC5314 : C6_01950C_A, C. dubliniensis CD36 : Cd36_62070, C. parapsilosis CDC317 : CPAR2_602140 and Candida tenuis NRRL Y-1498 : CANTEDRAFT_133313													0.1657	0.471819	0.0653902
473	ChrE_C_glabrata_CBS138	602806	604527	1722	*	3751	4.59726	376.872	375.169	WTF_1000_minus6_gap100_peak_275	1249	602040	602573	-	upstream	-233	233	Upstream&Inside	CAGL0E06072g		YMR181C	Ortholog of S. cerevisiae : YMR181C and Saccharomyces cerevisiae S288C : YMR181C													0.00971691	0.205172	-0.0970977
474	ChrE_C_glabrata_CBS138	602806	604527	1722	*	3751	4.59726	376.872	375.169	WTF_1000_minus6_gap100_peak_275	1250	603704	603877	+	includeFeature	-898	650	Upstream&Inside	CAGL0E06094g		0	Protein of unknown function													0.300447	1.59406	0.0619521
476	ChrE_C_glabrata_CBS138	617617	618328	712	*	3740	4.15961	375.786	374.084	WTF_1000_minus6_gap100_peak_277	1252	611835	617486	-	upstream	-131	131	Upstream&Inside	CAGL0E06138g		0	Orthologs have fatty acid synthase activity, role in palmitic acid biosynthetic process, response to pH and fatty acid synthase complex, glyoxysome localization													-0.563989	-0.768013	0.0183115
1732	ChrM_C_glabrata_CBS138	376763	377557	795	*	3739	5.27185	375.613	373.91	WTF_1000_minus6_gap100_peak_1070	4963	376045	376164	-	upstream	-599	599	Upstream&Inside	CAGL0M03305g		PMP2	Orthologs have enzyme regulator activity, role in positive regulation of ATPase activity and membrane localization													NA	NA	#N/A
1733	ChrM_C_glabrata_CBS138	376763	377557	795	*	3739	5.27185	375.613	373.91	WTF_1000_minus6_gap100_peak_1070	4964	377932	378930	+	upstream	-1169	375	Upstream&Inside	CAGL0M03311g		GTT3	Orthologs have plasma membrane localization													-0.418594	-1.68525	0.0993731
1077	ChrI_C_glabrata_CBS138	748932	749928	997	*	3723	4.26756	374.085	372.384	WTF_1000_minus6_gap100_peak_645	2959	745585	748746	-	upstream	-186	186	Upstream&Inside	CAGL0I07755g	HAL9	HAL9	Orthologs have DNA binding, DNA-binding transcription factor activity, RNA polymerase II-specific, transcription coactivator activity													-0.45145	-0.560708	0.170542
1078	ChrI_C_glabrata_CBS138	748932	749928	997	*	3723	4.26756	374.085	372.384	WTF_1000_minus6_gap100_peak_645	2960	749478	750200	-	overlapEnd	1268	272	Upstream&Inside	CAGL0I07777g		MPD2	Orthologs have protein disulfide isomerase activity, protein disulfide oxidoreductase activity, role in protein folding and endoplasmic reticulum localization													0.125869	-1.08342	0.163928
1571	ChrL_C_glabrata_CBS138	699933	700670	738	*	3709	4.16841	372.611	370.912	WTF_1000_minus6_gap100_peak_968	4493	701186	701650	+	upstream	-1253	516	Upstream&Inside	CAGL0L06160g		COX4	Orthologs have cytochrome-c oxidase activity, zinc ion binding activity, role in mitochondrial electron transport, cytochrome c to oxygen and mitochondrial membrane, mitochondrial nucleoid, plasma membrane localization													-0.99871	-1.95191	-0.203178
480	ChrE_C_glabrata_CBS138	630750	632731	1982	*	3700	5.53416	371.769	370.071	WTF_1000_minus6_gap100_peak_279	1260	633372	634598	+	upstream	-2622	641	Upstream&Inside	CAGL0E06292g		0	Has domains with predicted GTP binding, GTPase activity, role in protein transport, signal transduction, small GTPase mediated signal transduction and intracellular, membrane localization													0.923455	3.20384	-0.380852
86	ChrB_C_glabrata_CBS138	61716	62969	1254	*	3683	4.47039	370.01	368.314	WTF_1000_minus6_gap100_peak_53	242	60373	61944	-	overlapStart	228	228	Upstream&Inside	CAGL0B00704g	PDI1	PDI1	Protein disulfide-isomerase													1.19226	0.571305	-0.0565067
87	ChrB_C_glabrata_CBS138	61716	62969	1254	*	3683	4.47039	370.01	368.314	WTF_1000_minus6_gap100_peak_53	243	63358	63588	+	upstream	-1642	389	Upstream&Inside	CAGL0B00715g		0	Protein of unknown function													5.20584	5.31057	-0.906364
88	ChrB_C_glabrata_CBS138	61716	62969	1254	*	3683	4.47039	370.01	368.314	WTF_1000_minus6_gap100_peak_53	244	63903	65153	+	upstream	-2187	934	Upstream&Inside	CAGL0B00726g		GLK1	Orthologs have glucokinase activity and role in glucose import, glucose metabolic process, glycolytic process, mannose metabolic process													1.72748	2.17275	-0.156177
687	ChrG_C_glabrata_CBS138	330963	331823	861	*	3650	3.76214	366.767	365.074	WTF_1000_minus6_gap100_peak_409	1828	327833	330883	-	upstream	-80	80	Upstream&Inside	CAGL0G03421g	FLO8	0	Protein of unknown function													-0.463946	-0.864293	0.102575
1242	ChrJ_C_glabrata_CBS138	1093202	1094529	1328	*	3621	4.01942	363.794	362.104	WTF_1000_minus6_gap100_peak_756	3602	1092254	1092997	-	upstream	-205	205	Upstream&Inside	CAGL0J11220g		RPS3	Orthologs have DNA-apurinic or apyrimidinic site endonuclease activity, protein kinase A catalytic subunit binding, structural constituent of ribosome activity													-1.38603	-1.21219	0.804643
1243	ChrJ_C_glabrata_CBS138	1093202	1094529	1328	*	3621	4.01942	363.794	362.104	WTF_1000_minus6_gap100_peak_756	3603	1094754	1095908	+	upstream	-1552	225	Upstream&Inside	CAGL0J11242g		RHO5	Orthologs have GTP binding, GTPase activity and role in filamentous growth of a population of unicellular organisms, fungal-type cell wall organization													0.700079	2.65927	-0.502281
1426	ChrK_C_glabrata_CBS138	1054756	1055541	786	*	3599	3.95425	361.61	359.922	WTF_1000_minus6_gap100_peak_868	4118	1052591	1054801	-	overlapStart	45	45	Upstream&Inside	CAGL0K10824g		YLR149C	Ortholog of S. cerevisiae : YLR149C, C. albicans SC5314 : C7_03280C_A, C. dubliniensis CD36 : Cd36_72930, C. parapsilosis CDC317 : CPAR2_704080 and Candida tenuis NRRL Y-1498 : CANTEDRAFT_112372													1.58064	1.24132	-0.69196
1427	ChrK_C_glabrata_CBS138	1054756	1055541	786	*	3599	3.95425	361.61	359.922	WTF_1000_minus6_gap100_peak_868	4119	1055535	1056518	-	overlapEnd	1762	6	Upstream&Inside	CAGL0K10846g		PCD1	Orthologs have 8-oxo-7,8-dihydroguanosine triphosphate pyrophosphatase activity, role in DNA repair and peroxisome localization													0.825462	1.2387	-0.0836048
1699	ChrM_C_glabrata_CBS138	191054	191609	556	*	3597	5.09715	361.453	359.766	WTF_1000_minus6_gap100_peak_1049	4888	187841	190675	-	upstream	-379	379	Upstream&Inside	CAGL0M01694g		MIS1	Orthologs have formate-tetrahydrofolate ligase activity, methenyltetrahydrofolate cyclohydrolase activity, methylenetetrahydrofolate dehydrogenase NADP%2B activity													-1.50857	-0.556622	-0.10199
763	ChrG_C_glabrata_CBS138	849424	850342	919	*	3580	5.12769	359.735	358.049	WTF_1000_minus6_gap100_peak_453	2072	846590	849133	-	upstream	-291	291	Upstream&Inside	CAGL0G08844g		ASG1	Orthologs have role in filamentous growth of a population of unicellular organisms, positive regulation of transcription by RNA polymerase II, regulation of filamentous growth of a population of unicellular organisms													-0.301002	0.171218	-0.210853
764	ChrG_C_glabrata_CBS138	849424	850342	919	*	3580	5.12769	359.735	358.049	WTF_1000_minus6_gap100_peak_453	2073	850923	852752	+	upstream	-1499	581	Upstream&Inside	CAGL0G08866g		FKH1	Orthologs have DNA replication origin binding, DNA-binding transcription activator activity, RNA polymerase II-specific, DNA-binding transcription repressor activity and RNA polymerase II-specific, more													-0.19013	-0.32774	0.00527415
556	ChrF_C_glabrata_CBS138	456403	457480	1078	*	3567	5.42839	358.423	356.739	WTF_1000_minus6_gap100_peak_330	1468	456591	456866	+	includeFeature	-188	188	Upstream&Inside	CAGL0F04543g		0	Protein of unknown function													0.0433585	1.75586	-0.134575
1612	ChrL_C_glabrata_CBS138	926021	926781	761	*	3558	3.97789	357.559	355.876	WTF_1000_minus6_gap100_peak_993	4599	924898	926130	+	overlapEnd	1123	109	Upstream&Inside	CAGL0L08404g		URN1	Orthologs have role in mRNA cis splicing, via spliceosome and U2-type spliceosomal complex, prespliceosome localization													0.0214766	0.620999	0.0669157
1613	ChrL_C_glabrata_CBS138	926021	926781	761	*	3558	3.97789	357.559	355.876	WTF_1000_minus6_gap100_peak_993	4600	926880	927302	+	upstream	-859	99	Upstream&Inside	CAGL0L08426g	SUE1	SUE1	Orthologs have role in protein catabolic process and mitochondrial envelope localization													1.2579	1.47899	-0.426698
382	ChrE_C_glabrata_CBS138	177379	177988	610	*	3537	5.40194	355.478	353.796	WTF_1000_minus6_gap100_peak_224	1059	175652	177211	-	upstream	-168	168	Upstream&Inside	CAGL0E01771g	YPS5	0	Putative aspartic protease; predicted GPI-anchor; member of a YPS gene cluster that is required for virulence in mice; gene is downregulated in azole-resistant strain													-0.407096	-1.76005	-0.00978921
1406	ChrK_C_glabrata_CBS138	879078	880235	1158	*	3516	3.9295	353.307	351.628	WTF_1000_minus6_gap100_peak_856	4028	877494	879137	-	overlapStart	59	59	Upstream&Inside	CAGL0K08690g		YIR016W	Ortholog of S. cerevisiae : YIR016W and Saccharomyces cerevisiae S288C : YIR016W													-0.244588	-1.32994	0.0486065
1407	ChrK_C_glabrata_CBS138	879078	880235	1158	*	3516	3.9295	353.307	351.628	WTF_1000_minus6_gap100_peak_856	4029	879866	880252	-	overlapEnd	1174	17	Upstream&Inside	CAGL0K08712g		RPR2	Orthologs have ribonuclease P activity, role in intronic box C/D snoRNA processing, tRNA processing and nucleolar ribonuclease P complex localization													-0.389977	-0.55889	0.125636
574	ChrF_C_glabrata_CBS138	536546	537335	790	*	3493	4.32196	350.998	349.321	WTF_1000_minus6_gap100_peak_342	1502	536171	536374	-	upstream	-172	172	Upstream&Inside	CAGL0F05329g		YDR210W	Ortholog of S. cerevisiae : YDR210W and Saccharomyces cerevisiae S288C : YDR210W													2.00432	2.8012	0.189582
791	ChrG_C_glabrata_CBS138	928007	929582	1576	*	3487	4.72006	350.384	348.708	WTF_1000_minus6_gap100_peak_466	2113	925599	927521	-	upstream	-486	486	Upstream&Inside	CAGL0G09735g		LAS17	Orthologs have Arp2/3 complex binding, actin binding activity													0.408056	0.132562	0.0695099
792	ChrG_C_glabrata_CBS138	928007	929582	1576	*	3487	4.72006	350.384	348.708	WTF_1000_minus6_gap100_peak_466	2114	930351	934622	+	upstream	-2344	769	Upstream&Inside	CAGL0G09757g		0	Has domains with predicted DNA binding, DNA-binding transcription factor activity, RNA polymerase II-specific, zinc ion binding activity and role in regulation of transcription, DNA-templated, transcription, DNA-templated													-0.803515	-0.205369	0.595098
875	ChrH_C_glabrata_CBS138	525804	526789	986	*	3465	4.0139	348.206	346.531	WTF_1000_minus6_gap100_peak_521	2378	527157	528824	+	upstream	-1353	368	Upstream&Inside	CAGL0H05445g	PGI1	0	Glucose-6-phosphate isomerase													-0.430311	-0.487444	0.426093
1130	ChrJ_C_glabrata_CBS138	71746	72674	929	*	3391	4.34661	340.815	339.147	WTF_1000_minus6_gap100_peak_685	3125	72900	72902	+	upstream	-1154	226	Upstream&Inside	CAGL0J00737g		RPS27B	Orthologs have structural constituent of ribosome activity													-0.852249	-1.554	0.221632
1131	ChrJ_C_glabrata_CBS138	71746	72674	929	*	3391	4.34661	340.815	339.147	WTF_1000_minus6_gap100_peak_685	3126	73586	73831	+	upstream	-1840	912	Upstream&Inside	CAGL0J00737g		RPS27B	Orthologs have structural constituent of ribosome activity													-0.852249	-1.554	0.221632
674	ChrG_C_glabrata_CBS138	247576	248254	679	*	3366	3.63347	338.341	336.676	WTF_1000_minus6_gap100_peak_401	1795	246455	247531	-	upstream	-45	45	Upstream&Inside	CAGL0G02673g	IDH1	0	Orthologs have isocitrate dehydrogenase NAD%2B activity and role in isocitrate metabolic process, tricarboxylic acid cycle													0.409457	0.269562	-0.604981
675	ChrG_C_glabrata_CBS138	247576	248254	679	*	3366	3.63347	338.341	336.676	WTF_1000_minus6_gap100_peak_401	1796	248357	248839	+	upstream	-781	103	Upstream&Inside	CAGL0G02695g		FMC1	Orthologs have role in macroautophagy, mitochondrial proton-transporting ATP synthase complex assembly and mitochondrial matrix localization													-0.716788	-1.35858	-0.837234
1730	ChrM_C_glabrata_CBS138	361250	362129	880	*	3362	5.26797	337.963	336.299	WTF_1000_minus6_gap100_peak_1068	4957	362253	364484	+	upstream	-1003	124	Upstream&Inside	CAGL0M03179g		YKR018C	Ortholog of S. cerevisiae : YKR018C and Saccharomyces cerevisiae S288C : YKR018C													-0.0169186	0.865794	-0.181301
1010	ChrI_C_glabrata_CBS138	352469	353224	756	*	3360	3.62624	337.755	336.091	WTF_1000_minus6_gap100_peak_604	2786	351694	352557	-	overlapStart	88	88	Upstream&Inside	CAGL0I04004g		0	Protein of unknown function													1.60171	2.54575	-0.814477
380	ChrE_C_glabrata_CBS138	169785	170468	684	*	3360	3.69542	337.673	336.009	WTF_1000_minus6_gap100_peak_223	1056	168593	169681	-	upstream	-104	104	Upstream&Inside	CAGL0E01705g		MDH2	Orthologs have L-malate dehydrogenase activity, role in gluconeogenesis, protein import into peroxisome matrix and cytosol, nuclear periphery localization													1.34207	2.0123	-0.243536
381	ChrE_C_glabrata_CBS138	169785	170468	684	*	3360	3.69542	337.673	336.009	WTF_1000_minus6_gap100_peak_223	1057	171119	172738	+	upstream	-1334	651	Upstream&Inside	CAGL0E01727g	YPS3	0	Putative aspartic protease; predicted GPI-anchor; member of a YPS gene cluster that is required for virulence in mice													-2.32474	-3.28508	-0.265662
356	ChrD_C_glabrata_CBS138	607653	608734	1082	*	3333	3.63262	335.045	333.383	WTF_1000_minus6_gap100_peak_211	968	605107	607440	-	upstream	-213	213	Upstream&Inside	CAGL0D06424g	ACO1	ACO1	Putative aconitate hydratase													-0.722167	-2.59464	-0.339341
357	ChrD_C_glabrata_CBS138	607653	608734	1082	*	3333	3.63262	335.045	333.383	WTF_1000_minus6_gap100_peak_211	969	608505	614213	-	overlapEnd	6560	229	Upstream&Inside	CAGL0D06446g	STT4	STT4	Orthologs have 1-phosphatidylinositol 4-kinase activity													-0.0445163	-0.602109	0.183181
261	ChrD_C_glabrata_CBS138	84084	84991	908	*	3319	5.04297	333.622	331.961	WTF_1000_minus6_gap100_peak_161	713	85554	88889	+	upstream	-1470	563	Upstream&Inside	CAGL0D00660g		AHK1	Orthologs have MAP-kinase scaffold activity and role in negative regulation of MAP kinase activity, osmosensory signaling pathway via Sho1 osmosensor													0.73446	1.36599	0.0680809
1324	ChrK_C_glabrata_CBS138	396697	397472	776	*	3290	5.2045	330.747	329.089	WTF_1000_minus6_gap100_peak_805	3829	397602	398156	+	upstream	-905	130	Upstream&Inside	CAGL0K04279g	SCM4	SCM4	Ortholog of S. cerevisiae : SCM4 and Saccharomyces cerevisiae S288C : YGR049W													-0.211981	-3.02227	0.722409
1752	ChrM_C_glabrata_CBS138	531485	532531	1047	*	3270	4.44734	328.732	327.077	WTF_1000_minus6_gap100_peak_1083	5034	532127	532318	+	includeFeature	-642	213	Upstream&Inside	CAGL0M04851g		0	Protein of unknown function													-0.509732	0.0309711	0.00744687
1753	ChrM_C_glabrata_CBS138	531485	532531	1047	*	3270	4.44734	328.732	327.077	WTF_1000_minus6_gap100_peak_1083	5035	532872	533189	+	upstream	-1387	341	Upstream&Inside	CAGL0M04873g		RPS10A	Orthologs have role in rRNA export from nucleus and cell surface localization													-1.03744	-2.20578	0.292174
1144	ChrJ_C_glabrata_CBS138	253742	254300	559	*	3268	4.31874	328.468	326.814	WTF_1000_minus6_gap100_peak_696	3202	250629	252893	-	upstream	-849	849	Upstream&Inside	CAGL0J02530g		0	Putative adhesion protein; predicted GPI-anchor; belongs to adhesin cluster VI													-0.424064	-0.918756	-0.269167
568	ChrF_C_glabrata_CBS138	501616	503054	1439	*	3264	4.32043	328.149	326.494	WTF_1000_minus6_gap100_peak_338	1484	499132	501180	-	upstream	-436	436	Upstream&Inside	CAGL0F04917g		PIG1	Putative regulatory subunit for protein phosphatase; gene is upregulated in azole-resistant strain													-0.0323684	1.31244	-0.0786792
569	ChrF_C_glabrata_CBS138	501616	503054	1439	*	3264	4.32043	328.149	326.494	WTF_1000_minus6_gap100_peak_338	1485	503890	506208	+	upstream	-2274	836	Upstream&Inside	CAGL0F04939g		0	Orthologs have role in negative regulation of helicase activity and MCM complex, nucleus localization													-0.712551	-0.689505	0.134604
652	ChrG_C_glabrata_CBS138	145015	145946	932	*	3254	3.79868	327.11	325.457	WTF_1000_minus6_gap100_peak_391	1741	144151	144810	-	upstream	-205	205	Upstream&Inside	CAGL0G01540g	NCE13	NCE103	Beta carbonic anhydrase with a predicted role in non-classical protein export; upregulated in azole-resistant strain; enzyme activity increased by amines and amino acids; protein abundance decreased in ace2 cells													0.897122	3.66722	-0.597682
653	ChrG_C_glabrata_CBS138	145015	145946	932	*	3254	3.79868	327.11	325.457	WTF_1000_minus6_gap100_peak_391	1742	145796	146521	-	overlapEnd	1506	150	Upstream&Inside	CAGL0G01562g		GPI15	Orthologs have phosphatidylinositol N-acetylglucosaminyltransferase activity and role in GPI anchor biosynthetic process													0.0804357	0.605732	-0.0362991
917	ChrH_C_glabrata_CBS138	815146	815808	663	*	3243	4.92619	325.989	324.337	WTF_1000_minus6_gap100_peak_551	2513	815939	816685	+	upstream	-793	131	Upstream&Inside	CAGL0H08327g	TPI1	0	Putative triose-phosphate isomerase; protein abundance decreased in ace2 mutant cells													-0.991108	-1.415	0.485263
460	ChrE_C_glabrata_CBS138	509232	509925	694	*	3220	4.30589	323.721	322.071	WTF_1000_minus6_gap100_peak_267	1211	508275	509315	-	overlapStart	83	83	Upstream&Inside	CAGL0E05214g		0	Protein of unknown function													1.69942	1.64917	-0.230128
461	ChrE_C_glabrata_CBS138	509232	509925	694	*	3220	4.30589	323.721	322.071	WTF_1000_minus6_gap100_peak_267	1212	509715	510749	-	overlapEnd	1517	210	Upstream&Inside	CAGL0E05236g		0	Protein of unknown function													0.548095	1.75404	0.341881
1258	ChrK_C_glabrata_CBS138	28942	29949	1008	*	3207	4.44429	322.401	320.752	WTF_1000_minus6_gap100_peak_768	3646	26129	28276	-	upstream	-666	666	Upstream&Inside	CAGL0K00275g		DOA1	Orthologs have phospholipase activity, ubiquitin binding activity													0.623791	-0.156546	-0.308152
1259	ChrK_C_glabrata_CBS138	28942	29949	1008	*	3207	4.44429	322.401	320.752	WTF_1000_minus6_gap100_peak_768	3647	30321	32204	+	upstream	-1379	372	Upstream&Inside	CAGL0K00297g		SAC1	Orthologs have phosphatidylinositol-3,5-bisphosphate 5-phosphatase activity, phosphatidylinositol-3-phosphatase activity, phosphatidylinositol-4-phosphate phosphatase activity													0.992141	0.128261	0.0676619
1073	ChrI_C_glabrata_CBS138	715337	716166	830	*	3199	3.93545	321.618	319.97	WTF_1000_minus6_gap100_peak_643	2944	714551	715390	-	overlapStart	53	53	Upstream&Inside	CAGL0I07425g		NDJ1	Orthologs have role in meiotic attachment of telomere to nuclear envelope, positive regulation of maintenance of meiotic sister chromatid cohesion, centromeric and reciprocal meiotic recombination, more													1.77429	3.0321	-0.350389
1074	ChrI_C_glabrata_CBS138	715337	716166	830	*	3199	3.93545	321.618	319.97	WTF_1000_minus6_gap100_peak_643	2945	716374	718086	+	upstream	-1037	208	Upstream&Inside	CAGL0I07447g		ITR2	Orthologs have myo-inositol transmembrane transporter activity, role in myo-inositol import across plasma membrane and plasma membrane localization													0.205986	0.759508	-0.516922
1260	ChrK_C_glabrata_CBS138	33128	33892	765	*	3199	3.51341	321.58	319.932	WTF_1000_minus6_gap100_peak_769	3648	34290	37334	+	upstream	-1162	398	Upstream&Inside	CAGL0K00319g		UBA1	Orthologs have ATP binding, magnesium ion binding, ubiquitin activating enzyme activity, role in protein ubiquitination and cytoplasm, nucleus localization													0.177527	-0.164317	-0.244505
747	ChrG_C_glabrata_CBS138	725068	726401	1334	*	3191	4.4809	320.837	319.19	WTF_1000_minus6_gap100_peak_442	2018	722781	724472	-	upstream	-596	596	Upstream&Inside	CAGL0G07623g		APE3	Orthologs have aminopeptidase activity, role in protein catabolic process in the vacuole and extracellular region, fungal-type vacuole localization													0.757776	0.582137	-0.326627
748	ChrG_C_glabrata_CBS138	725068	726401	1334	*	3191	4.4809	320.837	319.19	WTF_1000_minus6_gap100_peak_442	2019	725259	725540	-	includeFeature	472	191	Upstream&Inside	CAGL0G07645g		0	Protein of unknown function													-0.367574	0.340624	0.0219969
889	ChrH_C_glabrata_CBS138	632497	633309	813	*	3185	3.76682	320.214	318.568	WTF_1000_minus6_gap100_peak_531	2422	631794	632432	-	upstream	-65	65	Upstream&Inside	CAGL0H06413g	SSR1	CCW14	Putative GPI-linked cell wall protein													0.811052	0.416087	0.169893
890	ChrH_C_glabrata_CBS138	632497	633309	813	*	3185	3.76682	320.214	318.568	WTF_1000_minus6_gap100_peak_531	2423	633080	633391	-	overlapEnd	894	82	Upstream&Inside	CAGL0H06435g		ECM19	Ortholog of S. cerevisiae : ECM19 and Saccharomyces cerevisiae S288C : YLR390W													-0.0718968	-0.18239	-0.446933
891	ChrH_C_glabrata_CBS138	632497	633309	813	*	3185	3.76682	320.214	318.568	WTF_1000_minus6_gap100_peak_531	2424	633721	636747	+	upstream	-1224	412	Upstream&Inside	CAGL0H06457g		STE23	Orthologs have metalloendopeptidase activity													0.469658	0.171423	-0.0651614
903	ChrH_C_glabrata_CBS138	739800	740332	533	*	3182	3.96646	319.859	318.213	WTF_1000_minus6_gap100_peak_541	2479	740607	742067	+	upstream	-807	275	Upstream&Inside	CAGL0H07579g	HXK2	HXK2	Putative hexokinase B													-1.23509	-2.96085	0.244656
1678	ChrM_C_glabrata_CBS138	25640	26232	593	*	3142	5.0707	315.86	314.218	WTF_1000_minus6_gap100_peak_1036	4820	24106	25221	-	upstream	-419	419	Upstream&Inside	CAGL0M00176g	BAT2	BAT2	Orthologs have L-isoleucine transaminase activity, L-leucine transaminase activity, L-valine transaminase activity													-0.878446	-2.47862	0.00143
99	ChrB_C_glabrata_CBS138	99809	100364	556	*	3140	3.60176	315.666	314.024	WTF_1000_minus6_gap100_peak_60	260	100472	101620	+	upstream	-663	108	Upstream&Inside	CAGL0B01122g	SAM1	SAM1	S-adenosylmethionine synthetase													-2.19268	-3.29479	0.325461
598	ChrF_C_glabrata_CBS138	784786	785682	897	*	3114	3.77004	313.121	311.481	WTF_1000_minus6_gap100_peak_360	1617	782229	784541	-	upstream	-245	245	Upstream&Inside	CAGL0F07975g		YGR237C	Ortholog of S. cerevisiae : YGR237C, C. albicans SC5314 : C5_04960W_A, C. dubliniensis CD36 : Cd36_54560, C. parapsilosis CDC317 : CPAR2_101510 and Candida tenuis NRRL Y-1498 : CANTEDRAFT_133611													1.78912	1.20677	-0.587127
1126	ChrJ_C_glabrata_CBS138	33262	34192	931	*	3112	4.94726	312.911	311.272	WTF_1000_minus6_gap100_peak_682	3111	34645	35103	+	upstream	-1383	453	Upstream&Inside	CAGL0J00429g	COX6	COX6	Cytochrome c oxidase subunit VI													-1.30976	-2.87302	-0.20425
477	ChrE_C_glabrata_CBS138	620800	621557	758	*	3088	4.21788	310.46	308.823	WTF_1000_minus6_gap100_peak_278	1253	619492	620340	-	upstream	-460	460	Upstream&Inside	CAGL0E06160g		SSO2	Orthologs have SNAP receptor activity, phosphatidic acid binding activity													0.111783	-0.472852	-0.00919726
478	ChrE_C_glabrata_CBS138	620800	621557	758	*	3088	4.21788	310.46	308.823	WTF_1000_minus6_gap100_peak_278	1254	621285	621926	-	overlapEnd	1126	272	Upstream&Inside	CAGL0E06182g		0	Orthologs have role in mitotic sister chromatid segregation and NMS complex, condensed nuclear chromosome kinetochore localization													-0.0643766	0.00654772	-0.034743
479	ChrE_C_glabrata_CBS138	620800	621557	758	*	3088	4.21788	310.46	308.823	WTF_1000_minus6_gap100_peak_278	1255	622523	623017	+	upstream	-1723	966	Upstream&Inside	CAGL0E06204g		0	Has domains with predicted proton transmembrane transporter activity and role in ATP hydrolysis coupled proton transport													0.169484	0.42556	0.115327
1479	ChrL_C_glabrata_CBS138	63751	64392	642	*	3070	4.58463	308.667	307.032	WTF_1000_minus6_gap100_peak_901	4239	65336	66130	+	upstream	-1585	944	Upstream&Inside	CAGL0L00561g		SSO1	Orthologs have SNAP receptor activity, phosphatidic acid binding, phosphatidylinositol-3,4-bisphosphate binding, phosphatidylinositol-3,5-bisphosphate binding, phosphatidylinositol-4,5-bisphosphate binding activity													-0.520948	1.36399	0.0193844
108	ChrB_C_glabrata_CBS138	197128	198421	1294	*	3058	3.81019	307.472	305.838	WTF_1000_minus6_gap100_peak_65	308	195958	196785	-	upstream	-343	343	Upstream&Inside	CAGL0B02123g		PET54	Orthologs have mRNA 5'-UTR binding, pre-mRNA intronic binding, translation regulator activity and role in Group I intron splicing, mitochondrial mRNA processing, positive regulation of mitochondrial translation													-0.50403	-0.631899	-0.236447
109	ChrB_C_glabrata_CBS138	197128	198421	1294	*	3058	3.81019	307.472	305.838	WTF_1000_minus6_gap100_peak_65	309	198831	200696	+	upstream	-1703	410	Upstream&Inside	CAGL0B02145g		TOS2	Orthologs have role in maintenance of protein location in cell, negative regulation of mitotic cytokinesis and cellular bud neck, cellular bud tip, incipient cellular bud site localization													-0.822945	-1.15742	0.448518
1053	ChrI_C_glabrata_CBS138	574444	575028	585	*	3038	3.77678	305.502	303.871	WTF_1000_minus6_gap100_peak_630	2882	572526	574262	-	upstream	-182	182	Upstream&Inside	CAGL0I06028g		DAS1	Orthologs have SCF ubiquitin ligase complex localization													0.727088	1.43033	-0.109642
1054	ChrI_C_glabrata_CBS138	574444	575028	585	*	3038	3.77678	305.502	303.871	WTF_1000_minus6_gap100_peak_630	2883	575188	576804	+	upstream	-744	160	Upstream&Inside	CAGL0I06050g	INO1	INO1	Putative inositol 1-phosphate synthase; regulated by the transcriptional activators Ino2p and Ino4p; protein differentially expressed in azole resistant strain													1.9227	3.50025	-1.32877
567	ChrF_C_glabrata_CBS138	494124	495027	904	*	3035	4.02466	305.175	303.544	WTF_1000_minus6_gap100_peak_337	1483	495596	498295	+	upstream	-1472	569	Upstream&Inside	CAGL0F04895g		GPH1	Orthologs have glycogen phosphorylase activity, role in glycogen catabolic process, response to heat and cell surface, cytoplasm, hyphal cell wall localization													0.964463	1.00756	-0.386911
1179	ChrJ_C_glabrata_CBS138	401650	402528	879	*	3015	4.77666	303.162	301.533	WTF_1000_minus6_gap100_peak_714	3281	399703	401283	-	upstream	-367	367	Upstream&Inside	CAGL0J04268g		0	Orthologs have acetate CoA-transferase activity, acetyl-CoA hydrolase activity, succinyl-CoA hydrolase activity, role in propionate metabolic process, methylcitrate cycle, response to acetate and glyoxysome, mitochondrion localization													1.57492	-0.296304	-1.20754
549	ChrF_C_glabrata_CBS138	418430	419192	763	*	3014	3.57751	303.125	301.496	WTF_1000_minus6_gap100_peak_326	1453	419473	420393	+	upstream	-1043	281	Upstream&Inside	CAGL0F04213g		PET9	Orthologs have ATP:ADP antiporter activity													-0.602722	-1.54658	-0.68815
112	ChrB_C_glabrata_CBS138	235130	235914	785	*	3013	3.49578	303.015	301.386	WTF_1000_minus6_gap100_peak_67	323	234125	235075	-	upstream	-55	55	Upstream&Inside	CAGL0B02453g		GTR1	Orthologs have GTPase activity													-3.63016	3.0687	0.0150491
113	ChrB_C_glabrata_CBS138	235130	235914	785	*	3013	3.49578	303.015	301.386	WTF_1000_minus6_gap100_peak_67	324	236029	237771	+	upstream	-899	115	Upstream&Inside	CAGL0B02475g	PHO84	PHO84	Orthologs have inorganic phosphate transmembrane transporter activity, manganese ion transmembrane transporter activity, phosphate:proton symporter activity, selenite:proton symporter activity													1.97937	6.05412	-0.713876
1719	ChrM_C_glabrata_CBS138	294242	294834	593	*	2995	4.85125	301.135	299.507	WTF_1000_minus6_gap100_peak_1061	4927	294348	294479	-	includeFeature	237	106	Upstream&Inside	CAGL0M02541g		0	Protein of unknown function													1.9126	-1.08707	-0.185615
1203	ChrJ_C_glabrata_CBS138	739919	740868	950	*	2987	3.67663	300.332	298.705	WTF_1000_minus6_gap100_peak_730	3434	738538	740193	+	overlapEnd	1381	274	Upstream&Inside	CAGL0J07590g		NAR1	Orthologs have iron-sulfur cluster binding activity, role in iron-sulfur cluster assembly and cytosol, membrane localization													0.377479	1.44682	-0.183245
1204	ChrJ_C_glabrata_CBS138	739919	740868	950	*	2987	3.67663	300.332	298.705	WTF_1000_minus6_gap100_peak_730	3435	740949	742451	+	upstream	-1030	81	Upstream&Inside	CAGL0J07612g	ZWF1	ZWF1	Glucose-6-phosphate 1-dehydrogenase													0.968661	0.818513	-0.221336
1199	ChrJ_C_glabrata_CBS138	702548	703147	600	*	2984	3.91342	300.123	298.497	WTF_1000_minus6_gap100_peak_727	3419	700532	702448	-	upstream	-100	100	Upstream&Inside	CAGL0J07260g		MRS6	Orthologs have Rab GTPase binding, Rab geranylgeranyltransferase activity and role in ER to Golgi vesicle-mediated transport, activation of GTPase activity, protein geranylgeranylation, protein targeting to membrane													-0.177381	-0.249345	-0.0232396
1200	ChrJ_C_glabrata_CBS138	702548	703147	600	*	2984	3.91342	300.123	298.497	WTF_1000_minus6_gap100_peak_727	3420	703034	705907	-	overlapEnd	3359	113	Upstream&Inside	CAGL0J07282g		GPB1	Orthologs have GTPase activating protein binding, cAMP-dependent protein kinase inhibitor activity													-0.169018	0.533363	0.273265
49	ChrA_C_glabrata_CBS138	249979	250588	610	*	2975	4.56723	299.162	297.537	WTF_1000_minus6_gap100_peak_28	96	250851	251690	+	upstream	-872	263	Upstream&Inside	CAGL0A02299g		0	Protein of unknown function													-2.40332	-0.898012	0.112506
523	ChrF_C_glabrata_CBS138	192467	193768	1302	*	2950	3.41992	296.63	295.008	WTF_1000_minus6_gap100_peak_308	1357	191278	192624	-	overlapStart	157	157	Upstream&Inside	CAGL0F01969g		YLR049C	Ortholog of S. cerevisiae : YLR049C and Saccharomyces cerevisiae S288C : YLR049C													0.515839	-0.0409209	0.0195841
524	ChrF_C_glabrata_CBS138	192467	193768	1302	*	2950	3.41992	296.63	295.008	WTF_1000_minus6_gap100_peak_308	1358	193057	193596	-	includeFeature	1129	172	Upstream&Inside	CAGL0F01991g		YLR050C	Ortholog of S. cerevisiae : YLR050C, C. albicans SC5314 : C7_00760C_A, C. parapsilosis CDC317 : CPAR2_703230, Candida tenuis NRRL Y-1498 : CANTEDRAFT_117826 and Debaryomyces hansenii CBS767 : DEHA2F22616g													-0.407685	-0.436109	0.373598
525	ChrF_C_glabrata_CBS138	192467	193768	1302	*	2950	3.41992	296.63	295.008	WTF_1000_minus6_gap100_peak_308	1359	194261	194989	+	upstream	-1794	493	Upstream&Inside	CAGL0F02013g		WWM1	Orthologs have nucleus localization													1.57249	1.41485	-0.0676623
858	ChrH_C_glabrata_CBS138	428594	429129	536	*	2948	3.54859	296.499	294.876	WTF_1000_minus6_gap100_peak_510	2334	427509	428207	-	upstream	-387	387	Upstream&Inside	CAGL0H04499g		HLJ1	Orthologs have ATPase activator activity, role in ubiquitin-dependent ERAD pathway and endoplasmic reticulum membrane localization													1.00998	1.51724	0.253292
859	ChrH_C_glabrata_CBS138	428594	429129	536	*	2948	3.54859	296.499	294.876	WTF_1000_minus6_gap100_peak_510	2335	429542	429937	+	upstream	-948	413	Upstream&Inside	CAGL0H04521g		RPL32	Orthologs have structural constituent of ribosome activity, role in translation and cytosolic large ribosomal subunit localization													-0.957499	-1.78359	0.235832
1129	ChrJ_C_glabrata_CBS138	68913	69722	810	*	2930	4.90834	294.708	293.087	WTF_1000_minus6_gap100_peak_684	3124	70057	70941	+	upstream	-1144	335	Upstream&Inside	CAGL0J00715g		YHR022C	Has domains with predicted GTP binding, GTPase activity, role in protein transport, signal transduction, small GTPase mediated signal transduction and intracellular, membrane localization													-1.69722	0.597208	1.00841
1435	ChrK_C_glabrata_CBS138	1112914	1113902	989	*	2926	4.11641	294.295	292.675	WTF_1000_minus6_gap100_peak_874	4148	1112191	1112586	-	upstream	-328	328	Upstream&Inside	CAGL0K11440g		HTA1	Orthologs have role in DNA repair, mitotic chromosome condensation, positive regulation of DNA repair, protein localization to kinetochore, transfer RNA gene-mediated silencing													-0.0752442	0.78539	0.164511
1436	ChrK_C_glabrata_CBS138	1112914	1113902	989	*	2926	4.11641	294.295	292.675	WTF_1000_minus6_gap100_peak_874	4149	1114096	1114491	+	upstream	-1182	194	Upstream&Inside	CAGL0K11462g		HTB1	Orthologs have DNA binding activity, role in chromatin assembly or disassembly, negative regulation of transcription by RNA polymerase II, postreplication repair and nuclear nucleosome, replication fork protection complex localization													-0.316689	-0.0484138	0.18784
1437	ChrK_C_glabrata_CBS138	1112914	1113902	989	*	2926	4.11641	294.295	292.675	WTF_1000_minus6_gap100_peak_874	4150	1114883	1115206	+	upstream	-1969	981	Upstream&Inside	CAGL0K11484g		0	Protein of unknown function													-1.17437	-0.372717	0.288941
214	ChrC_C_glabrata_CBS138	417684	419079	1396	*	2872	3.34997	288.868	287.253	WTF_1000_minus6_gap100_peak_135	626	417270	417857	-	overlapStart	173	173	Upstream&Inside	CAGL0C04301g		0	Orthologs have GTPase activator activity and cytosol localization													-0.796681	-0.917948	0.0329282
215	ChrC_C_glabrata_CBS138	417684	419079	1396	*	2872	3.34997	288.868	287.253	WTF_1000_minus6_gap100_peak_135	627	419263	421515	+	upstream	-1579	184	Upstream&Inside	CAGL0C04323g		NTH2	Orthologs have alpha,alpha-trehalase activity and role in trehalose catabolic process													4.08315	3.07318	-1.03003
1560	ChrL_C_glabrata_CBS138	668693	670080	1388	*	2854	4.8484	287.107	285.495	WTF_1000_minus6_gap100_peak_959	4484	669150	669527	-	includeFeature	834	457	Upstream&Inside	CAGL0L05984g		0	Protein of unknown function													0.573996	1.54279	0.0779003
892	ChrH_C_glabrata_CBS138	651999	652770	772	*	2832	4.59752	284.861	283.25	WTF_1000_minus6_gap100_peak_532	2431	653472	657320	+	upstream	-1473	702	Upstream&Inside	CAGL0H06611g		ESL1	Ortholog of S. cerevisiae : ESL1, C. albicans SC5314 : C4_01020C_A, C. dubliniensis CD36 : Cd36_41030, C. parapsilosis CDC317 : CPAR2_401340 and Candida tenuis NRRL Y-1498 : CANTEDRAFT_104645													-0.693139	-1.47532	0.0910709
385	ChrE_C_glabrata_CBS138	185020	186192	1173	*	2830	4.58347	284.653	283.042	WTF_1000_minus6_gap100_peak_226	1062	183237	184802	-	upstream	-218	218	Upstream&Inside	CAGL0E01837g	YPS9	0	Putative aspartic protease; predicted GPI-anchor; member of a YPS gene cluster that is required for virulence in mice; expression induced at high temperature													0.907852	4.01778	-0.292921
386	ChrE_C_glabrata_CBS138	185020	186192	1173	*	2830	4.58347	284.653	283.042	WTF_1000_minus6_gap100_peak_226	1063	185870	187387	-	overlapEnd	2367	322	Upstream&Inside	CAGL0E01859g	YPS1	0	Putative aspartic protease; predicted GPI-anchor; member of a YPS gene cluster that is required for virulence in mice; induced in response to low pH and high temperature													0.915605	2.19068	-0.52456
426	ChrE_C_glabrata_CBS138	363364	363992	629	*	2827	4.82549	284.359	282.749	WTF_1000_minus6_gap100_peak_247	1148	357552	363242	-	upstream	-122	122	Upstream&Inside	CAGL0E03828g		ECM29	Orthologs have protein-containing complex scaffold activity													0.138397	-0.233582	0.0458984
427	ChrE_C_glabrata_CBS138	363364	363992	629	*	2827	4.82549	284.359	282.749	WTF_1000_minus6_gap100_peak_247	1149	364089	364859	+	upstream	-725	97	Upstream&Inside	CAGL0E03850g		0	Orthologs have mitochondrion localization													-1.11132	-3.2338	0.809849
901	ChrH_C_glabrata_CBS138	731295	731889	595	*	2812	4.28081	282.899	281.29	WTF_1000_minus6_gap100_peak_539	2475	732854	734389	+	upstream	-1559	965	Upstream&Inside	CAGL0H07491g		AMN1	Orthologs have small GTPase binding activity													-0.371736	-3.25605	0.134725
1488	ChrL_C_glabrata_CBS138	130731	132324	1594	*	2786	4.78847	280.253	278.647	WTF_1000_minus6_gap100_peak_909	4262	123897	130355	-	upstream	-376	376	Upstream&Inside	CAGL0L01089g	GLT1	GLT1	Orthologs have glutamate synthase NADH activity and role in L-glutamate biosynthetic process, ammonia assimilation cycle, invasive filamentous growth													-1.87883	-3.56593	0.397042
1489	ChrL_C_glabrata_CBS138	130731	132324	1594	*	2786	4.78847	280.253	278.647	WTF_1000_minus6_gap100_peak_909	4263	133129	134274	+	upstream	-2398	805	Upstream&Inside	CAGL0L01111g		0	Has domains with predicted S-hydroxymethylglutathione dehydrogenase activity, oxidoreductase activity, transferase activity, transferring acyl groups other than amino-acyl groups, zinc ion binding activity													-0.173987	-0.236435	0.0622774
1731	ChrM_C_glabrata_CBS138	370962	371660	699	*	2780	4.39421	279.647	278.042	WTF_1000_minus6_gap100_peak_1069	4959	366828	370457	-	upstream	-505	505	Upstream&Inside	CAGL0M03223g		SCP160	Orthologs have G-protein alpha-subunit binding, mRNA binding activity													-0.649055	-1.94972	0.0365009
1772	ChrM_C_glabrata_CBS138	659449	660101	653	*	2777	3.64525	279.358	277.754	WTF_1000_minus6_gap100_peak_1092	5101	657290	659269	-	upstream	-180	180	Upstream&Inside	CAGL0M06325g		SMP1	Orthologs have DNA binding, bending, sequence-specific DNA binding activity, role in positive regulation of transcription from RNA polymerase II promoter in response to osmotic stress and cytoplasm, nucleus localization													0.97736	-0.116784	-0.156263
1773	ChrM_C_glabrata_CBS138	659449	660101	653	*	2777	3.64525	279.358	277.754	WTF_1000_minus6_gap100_peak_1092	5102	660288	661232	+	upstream	-839	187	Upstream&Inside	CAGL0M06347g		YPC1	Orthologs have phytoceramidase activity, sphingosine N-acyltransferase activity, role in ceramide biosynthetic process, ceramide catabolic process and cortical endoplasmic reticulum localization													2.33917	1.65683	-0.273096
645	ChrG_C_glabrata_CBS138	105910	107079	1170	*	2759	4.76555	277.525	275.923	WTF_1000_minus6_gap100_peak_386	1721	105880	106218	-	overlapStart	308	30	Upstream&Inside	CAGL0G01122g		CIS1	Putative protein; gene is upregulated in azole-resistant strain													1.57343	0.154271	-0.395982
1097	ChrI_C_glabrata_CBS138	915690	916325	636	*	2753	3.43563	276.906	275.304	WTF_1000_minus6_gap100_peak_659	3038	914062	915411	-	upstream	-279	279	Upstream&Inside	CAGL0I09570g		CEG1	Orthologs have mRNA guanylyltransferase activity, role in 7-methylguanosine mRNA capping, positive regulation of transcription by RNA polymerase II, tRNA processing and mRNA cap methyltransferase complex localization													-0.562331	-0.170205	0.258444
1098	ChrI_C_glabrata_CBS138	915690	916325	636	*	2753	3.43563	276.906	275.304	WTF_1000_minus6_gap100_peak_659	3039	916388	917566	+	upstream	-698	63	Upstream&Inside	CAGL0I09592g		CPA1	Orthologs have carbamoyl-phosphate synthase glutamine-hydrolyzing activity, role in arginine biosynthetic process and carbamoyl-phosphate synthase complex, cytoplasmic stress granule localization													0.871752	0.240685	-0.059675
1201	ChrJ_C_glabrata_CBS138	718970	719560	591	*	2752	4.7585	276.845	275.243	WTF_1000_minus6_gap100_peak_728	3427	719991	721025	+	upstream	-1021	431	Upstream&Inside	CAGL0J07436g	PDR16	PDR16	Putative ABC transporter													-0.233298	-1.70146	0.0169285
579	ChrF_C_glabrata_CBS138	600773	601337	565	*	2744	3.72201	276.009	274.408	WTF_1000_minus6_gap100_peak_345	1533	598819	600612	-	upstream	-161	161	Upstream&Inside	CAGL0F05995g	MSN2	MSN2	Putative transcription factor similar to S. cerevisiae Msn2p; involved in response to oxidative stress													0.155287	-0.0164766	0.242843
1193	ChrJ_C_glabrata_CBS138	676838	677292	455	*	2737	4.64072	275.334	273.734	WTF_1000_minus6_gap100_peak_723	3409	677513	681250	+	upstream	-675	221	Upstream&Inside	CAGL0J07040g		GDE1	Orthologs have glycerophosphocholine phosphodiesterase activity and role in cellular response to drug, glycerophospholipid catabolic process													0.596721	0.750387	-0.413976
560	ChrF_C_glabrata_CBS138	474117	474928	812	*	2718	3.97082	273.495	271.897	WTF_1000_minus6_gap100_peak_333	1475	475180	477294	+	upstream	-1063	252	Upstream&Inside	CAGL0F04719g		GSY2	Orthologs have glycogen starch synthase activity, role in glycogen biosynthetic process and cytoplasm localization													-0.0544434	-0.801982	-0.200901
1846	ChrM_C_glabrata_CBS138	1246345	1246809	465	*	2716	3.08391	273.264	271.666	WTF_1000_minus6_gap100_peak_1137	5382	1244171	1246241	-	upstream	-104	104	Upstream&Inside	CAGL0M12496g	#N/A	0	#N/A													1.03571	1.99561	-0.150389
1847	ChrM_C_glabrata_CBS138	1246345	1246809	465	*	2716	3.08391	273.264	271.666	WTF_1000_minus6_gap100_peak_1137	5383	1246987	1247481	+	upstream	-642	178	Upstream&Inside	CAGL0M12551g		RGI2	Orthologs have role in energy reserve metabolic process													2.72642	3.94924	-0.838721
1848	ChrM_C_glabrata_CBS138	1246345	1246809	465	*	2716	3.08391	273.264	271.666	WTF_1000_minus6_gap100_peak_1137	5384	1247678	1248577	+	upstream	-1333	869	Upstream&Inside	CAGL0M12573g		SNP1	Orthologs have U1 snRNA binding activity and U1 snRNP, U2-type prespliceosome localization													0.1823	1.71731	0.0658558
1491	ChrL_C_glabrata_CBS138	185716	186551	836	*	2712	3.36697	272.874	271.276	WTF_1000_minus6_gap100_peak_911	4286	184249	185589	-	upstream	-127	127	Upstream&Inside	CAGL0L01727g		DCW1	Putative glycoside hydrolase; predicted GPI-anchor													1.12889	1.33209	0.24707
1492	ChrL_C_glabrata_CBS138	185716	186551	836	*	2712	3.36697	272.874	271.276	WTF_1000_minus6_gap100_peak_911	4287	186348	187856	+	overlapStart	-632	203	Upstream&Inside	CAGL0L01749g		PRI2	Orthologs have DNA primase activity, single-stranded DNA binding activity, role in DNA replication, synthesis of RNA primer, double-strand break repair and alpha DNA polymerase:primase complex, nuclear envelope localization													0.106199	0.901918	0.114914
949	ChrH_C_glabrata_CBS138	959245	959831	587	*	2705	3.90502	272.194	270.598	WTF_1000_minus6_gap100_peak_568	2580	955495	958446	-	upstream	-799	799	Upstream&Inside	CAGL0H09812g		SOK1	Orthologs have role in cAMP-mediated signaling and nucleus localization													0.7613	1.2993	-0.262266
1326	ChrK_C_glabrata_CBS138	411313	412738	1426	*	2698	4.71443	271.42	269.824	WTF_1000_minus6_gap100_peak_807	3833	413033	414781	+	upstream	-1720	295	Upstream&Inside	CAGL0K04367g		MUP1	Orthologs have L-methionine secondary active transmembrane transporter activity, role in cysteine transport, methionine import across plasma membrane and plasma membrane localization													-0.536813	0.638328	-0.433858
577	ChrF_C_glabrata_CBS138	587832	588449	618	*	2695	3.72805	271.114	269.519	WTF_1000_minus6_gap100_peak_344	1527	587212	587703	-	upstream	-129	129	Upstream&Inside	CAGL0F05863g		SDH4	Orthologs have succinate dehydrogenase ubiquinone activity, role in cellular respiration and plasma membrane localization													-0.735114	-1.02009	0.306947
578	ChrF_C_glabrata_CBS138	587832	588449	618	*	2695	3.72805	271.114	269.519	WTF_1000_minus6_gap100_peak_344	1528	588828	590966	+	upstream	-996	379	Upstream&Inside	CAGL0F05885g		HOF1	Orthologs have phospholipid binding, protein membrane anchor activity													-0.426815	-3.63182	0.157301
1153	ChrJ_C_glabrata_CBS138	298769	299199	431	*	2676	3.24417	269.207	267.614	WTF_1000_minus6_gap100_peak_701	3225	299422	302043	+	upstream	-653	223	Upstream&Inside	CAGL0J03124g		ARG5,6	Orthologs have N-acetyl-gamma-glutamyl-phosphate reductase activity, acetylglutamate kinase activity, role in arginine biosynthetic process, regulation of transcription, DNA-templated and mitochondrial matrix localization													-0.0984733	-0.602055	-0.0826307
253	ChrD_C_glabrata_CBS138	53656	54426	771	*	2668	4.43495	268.426	266.834	WTF_1000_minus6_gap100_peak_157	702	52244	52798	-	upstream	-858	858	Upstream&Inside	CAGL0D00440g		MTR2	Orthologs have role in polyA%2B mRNA export from nucleus, ribosomal large subunit export from nucleus, ribosomal small subunit export from nucleus and nuclear RNA export factor complex localization													-0.0353079	-0.125348	0.124986
254	ChrD_C_glabrata_CBS138	53656	54426	771	*	2668	4.43495	268.426	266.834	WTF_1000_minus6_gap100_peak_157	703	55305	57443	+	upstream	-1649	879	Upstream&Inside	CAGL0D00462g		ASH1	Orthologs have DNA-binding transcription repressor activity, RNA polymerase II-specific, proximal promoter sequence-specific DNA binding activity													-0.0491692	-2.61954	0.0484464
410	ChrE_C_glabrata_CBS138	284328	285427	1100	*	2661	4.08461	267.757	266.165	WTF_1000_minus6_gap100_peak_238	1115	282560	283720	-	upstream	-608	608	Upstream&Inside	CAGL0E02981g		GPC1	Orthologs have lysophospholipid acyltransferase activity and role in phosphatidylcholine biosynthetic process													0.599637	1.04989	-0.0169576
411	ChrE_C_glabrata_CBS138	284328	285427	1100	*	2661	4.08461	267.757	266.165	WTF_1000_minus6_gap100_peak_238	1116	284043	284660	+	overlapEnd	285	285	Upstream&Inside	CAGL0E03003g		NAT2	Orthologs have role in N-terminal peptidyl-methionine acetylation, cellular response to drug													0.390766	0.789626	-0.201995
412	ChrE_C_glabrata_CBS138	284328	285427	1100	*	2661	4.08461	267.757	266.165	WTF_1000_minus6_gap100_peak_238	1117	285579	285911	+	upstream	-1251	152	Upstream&Inside	CAGL0E03025g		ECL1	Ortholog of S. cerevisiae : ECL1 and Saccharomyces cerevisiae S288C : YGR146C													13.0937	13.8807	-1.90698
465	ChrE_C_glabrata_CBS138	561048	562416	1369	*	2655	3.90497	267.116	265.525	WTF_1000_minus6_gap100_peak_270	1230	562625	563611	+	upstream	-1577	209	Upstream&Inside	CAGL0E05654g		PGC1	Orthologs have phosphatidylglycerol phospholipase C activity, role in cell-abiotic substrate adhesion, phosphatidylglycerol catabolic process and lipid droplet, mitochondrion localization													0.715495	3.18843	-0.522572
290	ChrD_C_glabrata_CBS138	231443	232077	635	*	2630	3.73505	264.588	263	WTF_1000_minus6_gap100_peak_175	789	229504	230967	-	upstream	-476	476	Upstream&Inside	CAGL0D02244g		MEK1	Orthologs have protein serine/threonine kinase activity													0.442134	0.464752	-0.0862558
291	ChrD_C_glabrata_CBS138	231443	232077	635	*	2630	3.73505	264.588	263	WTF_1000_minus6_gap100_peak_175	790	232229	233164	+	upstream	-786	152	Upstream&Inside	CAGL0D02266g		TFB6	Orthologs have transcription factor TFIIH holo complex localization													0.549832	0.671352	-0.124181
255	ChrD_C_glabrata_CBS138	57983	58581	599	*	2614	3.74763	263.051	261.464	WTF_1000_minus6_gap100_peak_158	704	59152	60543	+	upstream	-1169	571	Upstream&Inside	CAGL0D00484g		SPE1	Orthologs have ornithine decarboxylase activity and role in DNA biosynthetic process, nuclear division, pantothenate biosynthetic process, putrescine biosynthetic process, spermidine biosynthetic process, spore germination													-0.305828	0.0979819	0.0155902
1410	ChrK_C_glabrata_CBS138	886533	887205	673	*	2613	4.21452	262.888	261.302	WTF_1000_minus6_gap100_peak_858	4034	887412	888938	+	upstream	-879	207	Upstream&Inside	CAGL0K08844g		AIM17	Orthologs have gamma-butyrobetaine dioxygenase activity and role in carnitine biosynthetic process, mitochondrion organization													-0.760438	-1.60356	-0.124348
1819	ChrM_C_glabrata_CBS138	1081460	1081940	481	*	2607	3.39383	262.317	260.731	WTF_1000_minus6_gap100_peak_1120	5303	1076233	1081236	-	upstream	-224	224	Upstream&Inside	CAGL0M10829g	SSK2	SSK2	Orthologs have MAP kinase kinase kinase activity, actin binding activity													0.275883	-0.433763	-0.113733
1820	ChrM_C_glabrata_CBS138	1081460	1081940	481	*	2607	3.39383	262.317	260.731	WTF_1000_minus6_gap100_peak_1120	5304	1082128	1083222	+	upstream	-668	188	Upstream&Inside	CAGL0M10890g		PPG1	Orthologs have protein serine/threonine phosphatase activity													-0.0476889	-0.267775	0.207419
1180	ChrJ_C_glabrata_CBS138	424253	425177	925	*	2606	4.47268	262.27	260.684	WTF_1000_minus6_gap100_peak_715	3290	423298	424083	-	upstream	-170	170	Upstream&Inside	CAGL0J04466g		PUN1	Orthologs have role in fungal-type cell wall organization, protein complex oligomerization and cell cortex of cell tip, membrane raft, plasma membrane localization													2.27303	3.74357	0.0962661
1181	ChrJ_C_glabrata_CBS138	424253	425177	925	*	2606	4.47268	262.27	260.684	WTF_1000_minus6_gap100_peak_715	3291	426177	427742	+	upstream	-1924	1000	Upstream&Inside	CAGL0J04488g		VPS36	Orthologs have ubiquitin binding activity													-0.0238801	0.700925	-0.0768135
105	ChrB_C_glabrata_CBS138	171163	171831	669	*	2597	4.62276	261.341	259.756	WTF_1000_minus6_gap100_peak_63	296	172117	172341	+	upstream	-954	286	Upstream&Inside	CAGL0B01875g		COX26	Orthologs have mitochondrial respiratory chain complex IV localization													-1.05952	-2.51856	1.24352
432	ChrE_C_glabrata_CBS138	385146	386214	1069	*	2594	4.51022	261.007	259.423	WTF_1000_minus6_gap100_peak_251	1156	383622	385205	-	overlapStart	59	59	Upstream&Inside	CAGL0E04004g		MUP3	Orthologs have L-methionine transmembrane transporter activity and role in methionine import across plasma membrane													-0.614598	-0.851621	-0.186629
433	ChrE_C_glabrata_CBS138	385146	386214	1069	*	2594	4.51022	261.007	259.423	WTF_1000_minus6_gap100_peak_251	1157	386039	387946	+	overlapStart	-893	175	Upstream&Inside	CAGL0E04026g		CBP2	Orthologs have RNA binding activity, role in Group I intron splicing, mitochondrial mRNA processing and mitochondrion localization													0.20523	0.314732	-0.128899
1584	ChrL_C_glabrata_CBS138	764735	766908	2174	*	2592	4.09198	260.853	259.269	WTF_1000_minus6_gap100_peak_976	4522	763580	766066	+	overlapEnd	1155	842	Upstream&Inside	CAGL0L06776g		0	Has domains with predicted DNA-binding transcription factor activity, sequence-specific DNA binding, zinc ion binding activity and role in regulation of transcription, DNA-templated													4.34989	5.26757	-0.26936
1585	ChrL_C_glabrata_CBS138	764735	766908	2174	*	2592	4.09198	260.853	259.269	WTF_1000_minus6_gap100_peak_976	4523	766769	767890	+	overlapStart	-2034	139	Upstream&Inside	CAGL0L06798g		MDH3	Orthologs have L-malate dehydrogenase activity, mRNA binding activity, role in NADH regeneration, fatty acid beta-oxidation and peroxisomal importomer complex, peroxisomal matrix localization													1.40646	2.01415	-0.370153
1001	ChrI_C_glabrata_CBS138	225694	226329	636	*	2571	3.98049	258.705	257.123	WTF_1000_minus6_gap100_peak_598	2727	227257	230274	+	upstream	-1563	928	Upstream&Inside	CAGL0I02552g	STB5	STB5	Predicted sequence-specific DNA binding transcription factor, negative regulator of azole resistance; acts as transcriptional repressor of ATP-binding Cassette ABC transporter genes													-0.151179	0.779003	0.207053
691	ChrG_C_glabrata_CBS138	370120	370635	516	*	2570	3.81536	258.661	257.079	WTF_1000_minus6_gap100_peak_411	1848	367226	369952	-	upstream	-168	168	Upstream&Inside	CAGL0G03883g		HSP104	Orthologs have ADP binding, ATP binding, ATPase activity, coupled, chaperone binding, misfolded protein binding, unfolded protein binding activity													0.277377	-1.51923	0.0191191
444	ChrE_C_glabrata_CBS138	445601	446134	534	*	2562	3.78037	257.86	256.28	WTF_1000_minus6_gap100_peak_258	1184	444525	445412	-	upstream	-189	189	Upstream&Inside	CAGL0E04598g	CDC34	CDC34	Nuclear ubiquitin complex component													0.30531	0.182862	0.101371
445	ChrE_C_glabrata_CBS138	445601	446134	534	*	2562	3.78037	257.86	256.28	WTF_1000_minus6_gap100_peak_258	1185	446284	447573	+	upstream	-683	150	Upstream&Inside	CAGL0E04620g	PST1	PST1	Ecm33-family protein with a predicted role in cell wall biogenesis and organization; predicted GPI-anchor													0.742746	-0.193352	0.0904912
1578	ChrL_C_glabrata_CBS138	736719	737744	1026	*	2527	3.44313	254.32	252.743	WTF_1000_minus6_gap100_peak_972	4509	736255	736479	-	upstream	-240	240	Upstream&Inside	CAGL0L06512g		BNS1	Orthologs have role in meiotic cell cycle													1.84484	2.96279	-0.369961
1579	ChrL_C_glabrata_CBS138	736719	737744	1026	*	2527	3.44313	254.32	252.743	WTF_1000_minus6_gap100_peak_972	4510	737748	739502	+	upstream	-1029	4	Upstream&Inside	CAGL0L06534g		SMI1	Orthologs have role in cellular response to drug, fungal-type cell wall beta-glucan biosynthetic process, regulation of fungal-type cell wall biogenesis and regulation of mitotic cell cycle, more													-0.0826683	-0.36452	0.0373448
328	ChrD_C_glabrata_CBS138	493310	493975	666	*	2516	3.91781	253.186	251.611	WTF_1000_minus6_gap100_peak_197	914	492687	493013	-	upstream	-297	297	Upstream&Inside	CAGL0D05148g		0	Protein of unknown function													-0.726662	0.413925	0.0663619
329	ChrD_C_glabrata_CBS138	493310	493975	666	*	2516	3.91781	253.186	251.611	WTF_1000_minus6_gap100_peak_197	915	493897	495498	+	overlapStart	-587	78	Upstream&Inside	CAGL0D05170g	PHO4	PHO4	Transcription factor regulated by cyclin/cyclin-dependent kinase CDK/CDK inhibitor complex composed of Pho80p/Pho85p/Pho81p; required for expression of phosphate starvation genes													-0.538479	-0.365938	-0.282606
213	ChrC_C_glabrata_CBS138	406699	407372	674	*	2512	3.45645	252.819	251.243	WTF_1000_minus6_gap100_peak_134	620	407265	409343	+	overlapStart	-566	107	Upstream&Inside	CAGL0C04169g		DSF2	Ortholog of S. cerevisiae : DSF2, C. albicans SC5314 : C1_06420C_A, C. dubliniensis CD36 : Cd36_06000, C. parapsilosis CDC317 : CPAR2_206290 and Candida tenuis NRRL Y-1498 : CANTEDRAFT_91853													-0.456049	-0.495744	-0.0749118
1233	ChrJ_C_glabrata_CBS138	1008088	1008639	552	*	2504	3.79994	251.994	250.42	WTF_1000_minus6_gap100_peak_749	3558	1006624	1008063	-	upstream	-25	25	Upstream&Inside	CAGL0J10296g		APJ1	Orthologs have ATPase activator activity, unfolded protein binding activity, role in protein sumoylation and nuclear periphery localization													0.603686	-0.508563	-0.155314
894	ChrH_C_glabrata_CBS138	681751	682220	470	*	2491	4.53109	250.726	249.153	WTF_1000_minus6_gap100_peak_534	2445	680184	681266	-	upstream	-485	485	Upstream&Inside	CAGL0H06853g	ADH6	0	Putative NADP-dependent alcohol dehydrogenase VI; protein abundance increased in ace2 mutant cells													0.223142	0.637336	-0.0972965
1127	ChrJ_C_glabrata_CBS138	45858	46949	1092	*	2478	4.52051	249.409	247.837	WTF_1000_minus6_gap100_peak_683	3115	44256	46373	+	overlapEnd	1602	515	Upstream&Inside	CAGL0J00517g		RRM3	Orthologs have ATP-dependent DNA helicase activity and role in G-quadruplex DNA unwinding, mitochondrial genome maintenance, replication fork progression beyond termination site, replication fork reversal													-0.457966	0.128528	0.242392
1128	ChrJ_C_glabrata_CBS138	45858	46949	1092	*	2478	4.52051	249.409	247.837	WTF_1000_minus6_gap100_peak_683	3116	47095	48561	+	upstream	-1237	146	Upstream&Inside	CAGL0J00539g	SLT2	SLT2	Mitogen-activated protein kinase with a role in cell wall integrity													2.11261	1.65091	-0.0874169
1	ChrA_C_glabrata_CBS138	36523	37678	1156	*	2474	2.98871	249.014	247.442	WTF_1000_minus6_gap100_peak_1	16	33995	36349	-	upstream	-174	174	Upstream&Inside	CAGL0A00363g		LEU1	Orthologs have 3-isopropylmalate dehydratase activity, role in leucine biosynthetic process and cytoplasmic stress granule, cytosol localization													-0.193302	-0.559142	-0.417055
1286	ChrK_C_glabrata_CBS138	189222	191064	1843	*	2451	3.4954	246.766	245.197	WTF_1000_minus6_gap100_peak_783	3730	188731	189090	-	upstream	-132	132	Upstream&Inside	CAGL0K02123g		RPS26B	Orthologs have role in rRNA export from nucleus, ribosome assembly													-0.31043	-1.59498	-0.00789574
1287	ChrK_C_glabrata_CBS138	189222	191064	1843	*	2451	3.4954	246.766	245.197	WTF_1000_minus6_gap100_peak_783	3731	190884	191837	+	overlapStart	-1662	180	Upstream&Inside	CAGL0K02145g		COM2	Orthologs have role in cellular response to acetate, cellular response to drug, regulation of transcription from RNA polymerase II promoter in response to stress													0.285091	0.556422	-0.25214
1768	ChrM_C_glabrata_CBS138	628753	629291	539	*	2419	4.46763	243.51	241.945	WTF_1000_minus6_gap100_peak_1089	5085	629453	630400	+	upstream	-700	162	Upstream&Inside	CAGL0M05995g		PET10	Orthologs have lipid droplet localization													-1.7671	0.50888	-0.1535
1743	ChrM_C_glabrata_CBS138	458523	459554	1032	*	2418	3.41997	243.464	241.899	WTF_1000_minus6_gap100_peak_1078	5002	455977	458901	-	overlapStart	378	378	Upstream&Inside	CAGL0M04147g		VNX1	Orthologs have calcium:proton antiporter activity, potassium:proton antiporter activity, sodium:proton antiporter activity and role in potassium ion transport, proton transmembrane transport, sodium ion transport													0.320226	-0.146521	-0.0443975
1744	ChrM_C_glabrata_CBS138	458523	459554	1032	*	2418	3.41997	243.464	241.899	WTF_1000_minus6_gap100_peak_1078	5003	459618	460739	+	upstream	-1095	64	Upstream&Inside	CAGL0M04169g	KRE1	KRE1	Putative cell wall protein with similarity to S. cerevisiae Kre1p; predicted role in cell wall biogenesis and organization; predicted GPI-anchor													1.33757	1.93271	0.186986
1235	ChrJ_C_glabrata_CBS138	1060022	1061219	1198	*	2396	3.67326	241.219	239.656	WTF_1000_minus6_gap100_peak_751	3585	1058824	1059513	-	upstream	-509	509	Upstream&Inside	CAGL0J10846g		PCL5	Orthologs have cyclin-dependent protein serine/threonine kinase regulator activity													2.04973	2.17062	-0.661357
1236	ChrJ_C_glabrata_CBS138	1060022	1061219	1198	*	2396	3.67326	241.219	239.656	WTF_1000_minus6_gap100_peak_751	3586	1060575	1061423	-	overlapEnd	1401	204	Upstream&Inside	CAGL0J10868g		0	Has domains with predicted 3-hydroxyacyl-%5Bacyl-carrier-protein%5D dehydratase activity, role in fatty acid biosynthetic process and mitochondrion localization													-0.445057	0.793108	0.0226153
1465	ChrK_C_glabrata_CBS138	1254404	1255871	1468	*	2361	3.40332	237.679	236.12	WTF_1000_minus6_gap100_peak_891	4202	1252736	1254094	-	upstream	-310	310	Upstream&Inside	CAGL0K12650g	TUB2	TUB2	Beta-tubulin; protein abundance decreased in ace2 mutant cells													-0.451355	-1.45214	0.193449
1466	ChrK_C_glabrata_CBS138	1254404	1255871	1468	*	2361	3.40332	237.679	236.12	WTF_1000_minus6_gap100_peak_891	4203	1256370	1256990	+	upstream	-1966	499	Upstream&Inside	CAGL0K12672g		YPT1	Orthologs have GTPase activity, SNARE binding activity													0.123465	0.533358	-0.0271486
205	ChrC_C_glabrata_CBS138	373217	373904	688	*	2360	4.41826	237.658	236.099	WTF_1000_minus6_gap100_peak_129	603	374122	374820	+	upstream	-905	218	Upstream&Inside	CAGL0C03762g		0	Protein of unknown function													0.223496	0.43229	0.420385
395	ChrE_C_glabrata_CBS138	205478	206406	929	*	2360	4.41826	237.658	236.099	WTF_1000_minus6_gap100_peak_231	1074	203578	205509	+	overlapEnd	1900	31	Upstream&Inside	CAGL0E02057g		RRI2	Orthologs have role in adaptation of signaling pathway by response to pheromone involved in conjugation with cellular fusion, protein deneddylation and COP9 signalosome localization													-0.250481	-0.0297362	-0.149398
396	ChrE_C_glabrata_CBS138	205478	206406	929	*	2360	4.41826	237.658	236.099	WTF_1000_minus6_gap100_peak_231	1075	207187	208575	+	upstream	-1709	781	Upstream&Inside	CAGL0E02079g		MSN1	Orthologs have sequence-specific DNA binding activity													-0.49654	-0.896588	-0.0663048
1566	ChrL_C_glabrata_CBS138	683797	684812	1016	*	2354	4.40945	237.01	235.452	WTF_1000_minus6_gap100_peak_963	4489	681921	682823	-	upstream	-974	974	Upstream&Inside	CAGL0L06072g		0	Has domains with predicted nucleic acid binding activity													1.54573	2.08919	-0.076305
1703	ChrM_C_glabrata_CBS138	216264	217440	1177	*	2347	3.23442	236.258	234.702	WTF_1000_minus6_gap100_peak_1052	4894	215340	216605	-	overlapStart	341	341	Upstream&Inside	CAGL0M01826g	ECM33	ECM33	Ecm33-family protein with a predicted role in cell wall biogenesis and organization; predicted GPI-anchor													0.932854	0.929621	-0.11031
1704	ChrM_C_glabrata_CBS138	216264	217440	1177	*	2347	3.23442	236.258	234.702	WTF_1000_minus6_gap100_peak_1052	4895	217235	217690	+	overlapStart	-971	205	Upstream&Inside	CAGL0M01848g		SLM4	Orthologs have role in lysosomal microautophagy, signal transduction and EGO complex, fungal-type vacuole membrane, late endosome membrane localization													0.380744	0.737236	0.172802
1570	ChrL_C_glabrata_CBS138	696445	697218	774	*	2322	3.71854	233.808	232.254	WTF_1000_minus6_gap100_peak_967	4492	697563	699458	+	upstream	-1118	345	Upstream&Inside	CAGL0L06138g	TPN1	TPN1	Orthologs have vitamin transmembrane transporter activity, role in vitamin transport and plasma membrane localization													-1.86346	-2.67462	0.163124
897	ChrH_C_glabrata_CBS138	720813	721463	651	*	2320	3.90719	233.649	232.095	WTF_1000_minus6_gap100_peak_536	2469	718943	720580	-	upstream	-233	233	Upstream&Inside	CAGL0H07359g	PHO8	PHO8	Orthologs have alkaline phosphatase activity, role in nicotinamide nucleotide metabolic process, protein dephosphorylation and extracellular region, fungal-type vacuole membrane localization													0.843817	2.05431	-0.230757
117	ChrB_C_glabrata_CBS138	281331	282287	957	*	2310	3.5366	232.586	231.034	WTF_1000_minus6_gap100_peak_71	344	279334	281184	-	upstream	-147	147	Upstream&Inside	CAGL0B02882g	BMT2	0	Beta mannosyltransferase; transmembrane domain protein similar to C. albicans WRY family; gene is downregulated in azole-resistant strain													-1.47153	0.656298	0.0629812
118	ChrB_C_glabrata_CBS138	281331	282287	957	*	2310	3.5366	232.586	231.034	WTF_1000_minus6_gap100_peak_71	345	282093	283910	-	overlapEnd	2579	194	Upstream&Inside	CAGL0B02904g	BMT6	0	Beta mannosyltransferase													-0.145798	1.55996	0.166707
1482	ChrL_C_glabrata_CBS138	84246	84781	536	*	2297	4.1975	231.299	229.748	WTF_1000_minus6_gap100_peak_904	4244	85126	86757	+	upstream	-880	345	Upstream&Inside	CAGL0L00671g	FCY21	0	Purine-cytosine transporter													-1.58333	0.136604	0.173691
676	ChrG_C_glabrata_CBS138	250661	252003	1343	*	2266	3.50279	228.195	226.648	WTF_1000_minus6_gap100_peak_402	1797	249013	250560	-	upstream	-101	101	Upstream&Inside	CAGL0G02717g		SGA1	Orthologs have glucan 1,4-alpha-glucosidase activity, role in glycogen catabolic process and fungal-type vacuole localization													2.19091	2.68547	-0.707589
677	ChrG_C_glabrata_CBS138	250661	252003	1343	*	2266	3.50279	228.195	226.648	WTF_1000_minus6_gap100_peak_402	1798	252478	254559	+	upstream	-1817	475	Upstream&Inside	CAGL0G02739g		XBP1	Orthologs have DNA-binding transcription factor activity, RNA polymerase II-specific activity													0.27891	5.18632	-0.174704
1273	ChrK_C_glabrata_CBS138	111950	112346	397	*	2250	2.64646	226.584	225.039	WTF_1000_minus6_gap100_peak_776	3685	111197	111808	-	upstream	-142	142	Upstream&Inside	CAGL0K01155g		YGR079W	Ortholog of S. cerevisiae : YGR079W and Saccharomyces cerevisiae S288C : YGR079W													0.972866	3.31777	-0.330781
1274	ChrK_C_glabrata_CBS138	111950	112346	397	*	2250	2.64646	226.584	225.039	WTF_1000_minus6_gap100_peak_776	3686	112575	113147	+	upstream	-625	229	Upstream&Inside	CAGL0K01177g		PAC10	Orthologs have tubulin binding activity, role in response to cold, tubulin complex assembly and cytoplasm, polysome, prefoldin complex localization													0.389343	0.705262	0.108151
716	ChrG_C_glabrata_CBS138	535005	536149	1145	*	2234	3.7152	225.033	223.489	WTF_1000_minus6_gap100_peak_425	1925	537072	537842	+	upstream	-2067	923	Upstream&Inside	CAGL0G05632g		YDL218W	Ortholog of S. cerevisiae : YDL218W, C. albicans SC5314 : C5_04190W_A/MRV2, C. dubliniensis CD36 : Cd36_53890, C. parapsilosis CDC317 : CPAR2_502460 and Candida tenuis NRRL Y-1498 : CANTEDRAFT_116959													-0.0889842	-0.197123	-0.130551
1207	ChrJ_C_glabrata_CBS138	825970	826760	791	*	2231	3.81247	224.695	223.152	WTF_1000_minus6_gap100_peak_732	3468	823820	825613	-	upstream	-357	357	Upstream&Inside	CAGL0J08294g		BOR1	Orthologs have borate efflux transmembrane transporter activity, role in borate transport, protein targeting to vacuole and fungal-type vacuole, plasma membrane localization													-0.622535	0.287233	-0.10169
1208	ChrJ_C_glabrata_CBS138	825970	826760	791	*	2231	3.81247	224.695	223.152	WTF_1000_minus6_gap100_peak_732	3469	826640	828139	-	overlapEnd	2169	120	Upstream&Inside	CAGL0J08316g		MET2	Orthologs have homoserine O-acetyltransferase activity and role in homoserine metabolic process, methionine biosynthetic process, regulation of DNA methylation													-1.07522	-0.0595929	0.0429933
1082	ChrI_C_glabrata_CBS138	807621	808464	844	*	2226	3.08566	224.181	222.638	WTF_1000_minus6_gap100_peak_648	2984	808566	811421	+	upstream	-945	102	Upstream&Inside	CAGL0I08305g		YAT2	Orthologs have carnitine O-acetyltransferase activity													0.465629	-0.3594	-0.505668
367	ChrD_C_glabrata_CBS138	648016	648734	719	*	2223	3.05534	223.873	222.331	WTF_1000_minus6_gap100_peak_216	982	649483	651699	+	upstream	-1467	749	Upstream&Inside	CAGL0D06732g	#N/A	0	#N/A													1.0756	0.907253	-0.353468
1551	ChrL_C_glabrata_CBS138	597735	598690	956	*	2222	3.51691	223.83	222.288	WTF_1000_minus6_gap100_peak_951	4459	596534	597451	-	upstream	-284	284	Upstream&Inside	CAGL0L05412g		ASF1	Orthologs have histone binding activity													0.0689497	0.323284	0.128738
1552	ChrL_C_glabrata_CBS138	597735	598690	956	*	2222	3.51691	223.83	222.288	WTF_1000_minus6_gap100_peak_951	4460	599030	600070	+	upstream	-1295	340	Upstream&Inside	CAGL0L05434g	SUN4	NCA3	Orthologs have role in fungal-type cell wall organization or biogenesis, mitochondrion organization and fungal-type cell wall localization													5.07256	7.54743	-1.10658
3	ChrA_C_glabrata_CBS138	46693	47152	460	*	2213	4.28076	222.912	221.371	WTF_1000_minus6_gap100_peak_2	20	47557	50880	+	upstream	-864	405	Upstream&Inside	CAGL0A00451g	PDR1	PDR1	Zinc finger transcription factor, activator of drug resistance genes via pleiotropic drug response elements PDRE; regulates drug efflux pumps and controls multi-drug resistance; gene upregulated and/or mutated in azole-resistant strains													2.23775	1.81902	-0.277177
1104	ChrI_C_glabrata_CBS138	943244	943891	648	*	2210	3.26894	222.549	221.008	WTF_1000_minus6_gap100_peak_663	3052	943766	945856	+	overlapStart	-522	125	Upstream&Inside	CAGL0I09878g		FAA1	Orthologs have medium-chain fatty acid-CoA ligase activity, myristoyl-CoA ligase activity, oleoyl-CoA ligase activity, palmitoyl-CoA ligase activity													-0.364203	-0.550313	-0.474479
408	ChrE_C_glabrata_CBS138	230055	230589	535	*	2207	4.27547	222.278	220.737	WTF_1000_minus6_gap100_peak_236	1090	228740	229813	-	upstream	-242	242	Upstream&Inside	CAGL0E02409g		CSI2	Orthologs have cellular bud neck, fungal-type vacuole localization													2.32354	2.26225	0.222333
1534	ChrL_C_glabrata_CBS138	417077	417767	691	*	2200	3.03677	221.605	220.065	WTF_1000_minus6_gap100_peak_941	4376	417681	419717	+	overlapStart	-604	86	Upstream&Inside	CAGL0L03630g	GSH1	GSH1	Putative gamma glutamylcysteine synthetase, essential for viability; role in glutathione biosynthesis; required to keep the redox homeostasis and to detoxify the cell of metal ions													-0.065386	0.0895827	-0.184162
826	ChrH_C_glabrata_CBS138	211526	212018	493	*	2187	4.00509	220.283	218.745	WTF_1000_minus6_gap100_peak_489	2238	210361	211257	-	upstream	-269	269	Upstream&Inside	CAGL0H02365g		YMR262W	Has domains with predicted endodeoxyribonuclease activity, producing 5'-phosphomonoesters activity													0.320649	-0.370742	0.0738007
827	ChrH_C_glabrata_CBS138	211526	212018	493	*	2187	4.00509	220.283	218.745	WTF_1000_minus6_gap100_peak_489	2239	212116	215460	+	upstream	-590	98	Upstream&Inside	CAGL0H02387g		TPS3	Putative trehalose-6-phosphate synthase/phosphatase subunit; gene is upregulated in azole-resistant strain													1.46284	0.00186968	-0.567668
326	ChrD_C_glabrata_CBS138	488037	488658	622	*	2174	2.97563	219.033	217.496	WTF_1000_minus6_gap100_peak_196	911	486065	487597	-	upstream	-440	440	Upstream&Inside	CAGL0D05060g		0	Has domains with predicted hydrolase activity													-0.751304	-0.503819	0.17425
327	ChrD_C_glabrata_CBS138	488037	488658	622	*	2174	2.97563	219.033	217.496	WTF_1000_minus6_gap100_peak_196	912	488733	490334	+	upstream	-696	75	Upstream&Inside	CAGL0D05082g		0	Protein of unknown function													3.21723	4.31685	-0.318982
331	ChrD_C_glabrata_CBS138	497283	498042	760	*	2173	3.47272	218.924	217.387	WTF_1000_minus6_gap100_peak_199	917	498243	498422	+	upstream	-960	201	Upstream&Inside	CAGL0D05214g		RPL29	Orthologs have structural constituent of ribosome activity, role in cytoplasmic translation and cytosolic large ribosomal subunit localization													-0.994069	-1.31285	0.19257
332	ChrD_C_glabrata_CBS138	497283	498042	760	*	2173	3.47272	218.924	217.387	WTF_1000_minus6_gap100_peak_199	918	499006	500337	+	upstream	-1723	964	Upstream&Inside	CAGL0D05236g		RRT5	Has domains with predicted nucleic acid binding, nucleotide binding activity													-1.9379	-2.30526	0.276334
497	ChrF_C_glabrata_CBS138	87752	88508	757	*	2167	3.19049	218.262	216.727	WTF_1000_minus6_gap100_peak_294	1307	85452	87656	-	upstream	-96	96	Upstream&Inside	CAGL0F00759g		PMT3	Orthologs have role in protein O-linked mannosylation and dolichyl-phosphate-mannose-protein mannosyltransferase Pmt1p-Pmt3p dimer complex, dolichyl-phosphate-mannose-protein mannosyltransferase Pmt5p-Pmt3p dimer complex localization													-0.507388	-1.98976	0.0142335
498	ChrF_C_glabrata_CBS138	87752	88508	757	*	2167	3.19049	218.262	216.727	WTF_1000_minus6_gap100_peak_294	1308	88454	90970	+	overlapStart	-702	54	Upstream&Inside	CAGL0F00803g	GAL11B	GAL11	Component of the transcriptional Mediator complex that provides interfaces between RNA polymerase II and upstream activator proteins; one of the two Gal11p homologs of S. cerevisiae Gal11p present in C. glabrata													0.554633	1.00634	-0.122298
1061	ChrI_C_glabrata_CBS138	619617	620127	511	*	2163	3.02791	217.903	216.367	WTF_1000_minus6_gap100_peak_635	2898	615944	619534	-	upstream	-83	83	Upstream&Inside	CAGL0I06380g	RPM2	0	Putative mitochondrial RNase P precursor; gene used for molecular typing of C. glabrata strain isolates													-0.518999	-1.28393	-0.215442
1062	ChrI_C_glabrata_CBS138	619617	620127	511	*	2163	3.02791	217.903	216.367	WTF_1000_minus6_gap100_peak_635	2899	620231	621529	+	upstream	-614	104	Upstream&Inside	CAGL0I06402g		VPS4	Orthologs have ATP binding, ATPase activity, protein homodimerization activity													0.911563	1.38325	-0.169918
1807	ChrM_C_glabrata_CBS138	879472	880086	615	*	2147	3.3158	216.302	214.768	WTF_1000_minus6_gap100_peak_1113	5214	880145	882508	+	upstream	-673	59	Upstream&Inside	CAGL0M08822g	HSP78	HSP78	Orthologs have ATPase activity, misfolded protein binding activity, role in cellular response to heat, mitochondrial genome maintenance, protein refolding, protein stabilization, protein unfolding and mitochondrial matrix localization													0.707497	-0.619733	-0.468422
911	ChrH_C_glabrata_CBS138	803603	805561	1959	*	2146	3.78867	216.169	214.636	WTF_1000_minus6_gap100_peak_547	2507	804418	806169	-	overlapEnd	2566	608	Upstream&Inside	CAGL0H08195g		STI1	Orthologs have ATPase inhibitor activity, Hsp70 protein binding, Hsp90 protein binding, mRNA binding activity, role in protein folding, protein targeting to mitochondrion and cytoplasm localization													-0.498025	-1.75321	-0.346404
365	ChrD_C_glabrata_CBS138	638689	639556	868	*	2144	4.22082	215.969	214.436	WTF_1000_minus6_gap100_peak_215	979	638537	638737	+	overlapEnd	152	48	Upstream&Inside	CAGL0D06666g		0	Protein of unknown function													1.95531	3.95573	0.299049
366	ChrD_C_glabrata_CBS138	638689	639556	868	*	2144	4.22082	215.969	214.436	WTF_1000_minus6_gap100_peak_215	980	639883	641457	+	upstream	-1194	327	Upstream&Inside	CAGL0D06688g	ALD4	ALD4	Orthologs have aldehyde dehydrogenase NAD activity, aldehyde dehydrogenase %5BNADP%2B%5D activity and role in NADPH regeneration, acetate biosynthetic process, ethanol metabolic process, pyruvate metabolic process													0.291702	-0.313637	-0.852951
1137	ChrJ_C_glabrata_CBS138	155788	156508	721	*	2142	3.61338	215.82	214.287	WTF_1000_minus6_gap100_peak_690	3165	156341	156556	+	overlapStart	-553	48	Upstream&Inside	CAGL0J01699g		0	Protein of unknown function													-0.256567	-0.702267	-0.104833
730	ChrG_C_glabrata_CBS138	613035	614049	1015	*	2142	4.20287	215.786	214.253	WTF_1000_minus6_gap100_peak_434	1958	612827	613168	-	overlapStart	133	133	Upstream&Inside	CAGL0G06358g		SNC1	Orthologs have SNAP receptor activity and role in Golgi to plasma membrane transport, endocytosis, exocytosis, prospore membrane biogenesis, vesicle fusion													1.3099	2.25263	0.0103983
672	ChrG_C_glabrata_CBS138	237864	238668	805	*	2141	3.56781	215.701	214.168	WTF_1000_minus6_gap100_peak_400	1790	235498	237393	-	upstream	-471	471	Upstream&Inside	CAGL0G02563g		0	Has domains with predicted thiol-dependent ubiquitinyl hydrolase activity and role in protein deubiquitination, ubiquitin-dependent protein catabolic process													3.8682	7.02095	-0.81398
673	ChrG_C_glabrata_CBS138	237864	238668	805	*	2141	3.56781	215.701	214.168	WTF_1000_minus6_gap100_peak_400	1791	238931	240049	+	upstream	-1067	263	Upstream&Inside	CAGL0G02585g	LYS12	LYS12	Homo-isocitrate dehydrogenase													1.61926	0.342514	-0.205157
1695	ChrM_C_glabrata_CBS138	177013	177861	849	*	2140	3.76834	215.602	214.069	WTF_1000_minus6_gap100_peak_1047	4882	175916	176896	-	upstream	-117	117	Upstream&Inside	CAGL0M01540g	SPT3	SPT3	Orthologs have transcription coregulator activity													0.326358	0.266154	-0.0580408
1696	ChrM_C_glabrata_CBS138	177013	177861	849	*	2140	3.76834	215.602	214.069	WTF_1000_minus6_gap100_peak_1047	4883	177667	178320	+	overlapStart	-654	194	Upstream&Inside	CAGL0M01562g		YDR391C	Ortholog of S. cerevisiae : YDR391C, Debaryomyces hansenii CBS767 : DEHA2D01298g and Saccharomyces cerevisiae S288C : YDR391C													2.03395	2.71612	-0.466071
1117	ChrI_C_glabrata_CBS138	1068066	1068619	554	*	2140	3.68027	215.535	214.002	WTF_1000_minus6_gap100_peak_674	3087	1066916	1067923	-	upstream	-143	143	Upstream&Inside	CAGL0I10791g		0	Orthologs have ornithine carbamoyltransferase activity, role in arginine biosynthetic process via ornithine, asexual sporulation and mitochondrial matrix localization													1.21014	0.95197	0.0494469
1814	ChrM_C_glabrata_CBS138	1045391	1046315	925	*	2125	4.19967	214.088	212.557	WTF_1000_minus6_gap100_peak_1118	5287	1044619	1045248	-	upstream	-143	143	Upstream&Inside	CAGL0M10417g		RCR2	Orthologs have role in vesicle-mediated transport and fungal-type vacuole, vesicle localization													2.16704	3.67282	-0.146682
1815	ChrM_C_glabrata_CBS138	1045391	1046315	925	*	2125	4.19967	214.088	212.557	WTF_1000_minus6_gap100_peak_1118	5288	1047048	1049357	+	upstream	-1657	733	Upstream&Inside	CAGL0M10439g		NTH1	Orthologs have alpha,alpha-trehalase activity, calcium ion binding activity and role in ascospore formation, cellular response to desiccation, trehalose catabolic process involved in cellular response to stress													0.838347	1.20788	-0.382654
1167	ChrJ_C_glabrata_CBS138	376980	377940	961	*	2123	4.20013	213.912	212.382	WTF_1000_minus6_gap100_peak_709	3267	375780	377087	-	overlapStart	107	107	Upstream&Inside	CAGL0J03960g		WTM2	Orthologs have DNA-binding transcription factor activity, RNA polymerase II-specific, transcription corepressor activity													0.446498	1.94159	0.9329
1168	ChrJ_C_glabrata_CBS138	376980	377940	961	*	2123	4.20013	213.912	212.382	WTF_1000_minus6_gap100_peak_709	3268	377534	377881	+	includeFeature	-554	59	Upstream&Inside	CAGL0J03982g		0	Protein of unknown function													3.02094	-2.07854	-0.145423
868	ChrH_C_glabrata_CBS138	472956	473545	590	*	2106	4.18204	212.213	210.684	WTF_1000_minus6_gap100_peak_515	2356	474182	475621	+	upstream	-1226	637	Upstream&Inside	CAGL0H04961g		SEC61	Orthologs have P-P-bond-hydrolysis-driven protein transmembrane transporter activity, signal sequence binding activity													-0.3298	-1.78592	-0.109537
1645	ChrL_C_glabrata_CBS138	1115116	1115632	517	*	2081	3.62362	209.627	208.102	WTF_1000_minus6_gap100_peak_1015	4682	1115895	1117763	+	upstream	-779	263	Upstream&Inside	CAGL0L10428g		MSA1	Orthologs have role in regulation of transcription involved in G1/S transition of mitotic cell cycle, traversing start control point of mitotic cell cycle and cytoplasm, nucleus localization													0.0572522	0.817358	0.136219
1038	ChrI_C_glabrata_CBS138	524037	524712	676	*	2071	3.30268	208.722	207.197	WTF_1000_minus6_gap100_peak_622	2858	521749	523923	-	upstream	-114	114	Upstream&Inside	CAGL0I05522g		UBP9	Has domains with predicted thiol-dependent ubiquitinyl hydrolase activity and role in protein deubiquitination, ubiquitin-dependent protein catabolic process													0.548541	0.226721	-0.509565
1688	ChrM_C_glabrata_CBS138	98948	100050	1103	*	2067	3.15534	208.298	206.774	WTF_1000_minus6_gap100_peak_1042	4855	99946	100296	+	overlapStart	-998	104	Upstream&Inside	CAGL0M00902g		DIF1	Ortholog of S. cerevisiae : DIF1, C. albicans SC5314 : C4_00170W_A, C. dubliniensis CD36 : Cd36_40240, C. parapsilosis CDC317 : CPAR2_402690 and Candida tenuis NRRL Y-1498 : CANTEDRAFT_115067													-0.279268	-0.485059	0.200571
706	ChrG_C_glabrata_CBS138	458632	459560	929	*	2055	3.1622	207.115	205.592	WTF_1000_minus6_gap100_peak_420	1885	458085	458822	-	overlapStart	190	190	Upstream&Inside	CAGL0G04807g		VAM3	Orthologs have SNAP receptor activity and role in autophagosome maturation, hyphal growth, piecemeal microautophagy of the nucleus, vacuole fusion, non-autophagic, vacuole inheritance, vesicle docking, vesicle fusion with vacuole													-0.110032	0.146117	-0.161946
707	ChrG_C_glabrata_CBS138	458632	459560	929	*	2055	3.1622	207.115	205.592	WTF_1000_minus6_gap100_peak_420	1886	459677	462151	+	upstream	-1045	117	Upstream&Inside	CAGL0G04829g		0	Protein of unknown function													0.0473113	-0.571287	0.133874
301	ChrD_C_glabrata_CBS138	307045	308223	1179	*	2049	2.95139	206.461	204.939	WTF_1000_minus6_gap100_peak_181	821	306241	307686	+	overlapEnd	804	537	Upstream&Inside	CAGL0D02926g		BRE2	Orthologs have histone methyltransferase activity H3-K4 specific activity and role in chromatin silencing at telomere, histone H3-K4 trimethylation, regulation of transcription by RNA polymerase II, telomere maintenance													0.396543	0.62786	0.418335
302	ChrD_C_glabrata_CBS138	307045	308223	1179	*	2049	2.95139	206.461	204.939	WTF_1000_minus6_gap100_peak_181	822	308191	310194	+	overlapStart	-1146	32	Upstream&Inside	CAGL0D02948g	KAR2	0	Protein with a predicted role in nuclear fusion													1.08399	0.660042	-0.189266
1779	ChrM_C_glabrata_CBS138	694147	695030	884	*	2047	3.99416	206.3	204.778	WTF_1000_minus6_gap100_peak_1095	5124	693356	694603	+	overlapEnd	791	427	Upstream&Inside	CAGL0M06809g		0	Has domains with predicted transferase activity													0.711823	2.26675	0.0254725
1780	ChrM_C_glabrata_CBS138	694147	695030	884	*	2047	3.99416	206.3	204.778	WTF_1000_minus6_gap100_peak_1095	5125	695162	697099	+	upstream	-1015	132	Upstream&Inside	CAGL0M06831g	CRZ1	CRZ1	Transcription factor; downstream component of the calcineurin signaling pathway													0.992763	1.49029	0.0691999
1679	ChrM_C_glabrata_CBS138	26502	27882	1381	*	2028	3.23822	204.411	202.891	WTF_1000_minus6_gap100_peak_1037	4821	26473	27207	-	overlapStart	705	29	Upstream&Inside	CAGL0M00198g		MGM101	Orthologs have double-stranded DNA binding, single-stranded DNA binding activity and role in DNA strand renaturation, cellular response to drug, interstrand cross-link repair, mitochondrial genome maintenance, recombinational repair													1.34207	1.97122	-0.0621369
1680	ChrM_C_glabrata_CBS138	26502	27882	1381	*	2028	3.23822	204.411	202.891	WTF_1000_minus6_gap100_peak_1037	4822	28137	30434	+	upstream	-1635	255	Upstream&Inside	CAGL0M00220g		PMT4	Orthologs have dolichyl-phosphate-mannose-protein mannosyltransferase activity													1.16451	0.0242316	-0.0366039
830	ChrH_C_glabrata_CBS138	246397	247201	805	*	2028	3.56775	204.41	202.89	WTF_1000_minus6_gap100_peak_492	2253	244561	246210	-	upstream	-187	187	Upstream&Inside	CAGL0H02695g		GLG1	Orthologs have glycogenin glucosyltransferase activity and role in glycogen biosynthetic process													-0.901723	-2.59625	0.0553678
831	ChrH_C_glabrata_CBS138	246397	247201	805	*	2028	3.56775	204.41	202.89	WTF_1000_minus6_gap100_peak_492	2254	247359	248030	+	upstream	-962	158	Upstream&Inside	CAGL0H02717g		PUS5	Orthologs have pseudouridylate synthase activity, role in pseudouridine synthesis, rRNA modification and mitochondrion localization													0.143091	0.460055	-0.235487
1487	ChrL_C_glabrata_CBS138	121836	122407	572	*	1999	3.44834	201.479	199.963	WTF_1000_minus6_gap100_peak_908	4261	122716	123333	+	upstream	-880	309	Upstream&Inside	CAGL0L01067g		PAR32	Orthologs have cytoplasm localization													-0.371627	0.125285	-0.0951479
1106	ChrI_C_glabrata_CBS138	954511	955011	501	*	1992	3.35446	200.718	199.203	WTF_1000_minus6_gap100_peak_665	3057	953159	954190	-	upstream	-321	321	Upstream&Inside	CAGL0I10010g		BTN2	Orthologs have SNARE binding, chaperone binding activity and role in amino acid transport, intracellular protein transport, protein folding, protein localization to nucleus, regulation of pH, retrograde transport, endosome to Golgi													0.654764	-0.588603	-0.0280933
1342	ChrK_C_glabrata_CBS138	494982	495505	524	*	1975	3.1159	199.08	197.566	WTF_1000_minus6_gap100_peak_817	3866	494132	494746	-	upstream	-236	236	Upstream&Inside	CAGL0K05071g		SSU72	Orthologs have RNA polymerase II CTD heptapeptide repeat phosphatase activity, protein tyrosine phosphatase activity													-0.157148	0.161125	0.2205
1343	ChrK_C_glabrata_CBS138	494982	495505	524	*	1975	3.1159	199.08	197.566	WTF_1000_minus6_gap100_peak_817	3867	495585	497822	+	upstream	-603	80	Upstream&Inside	CAGL0K05093g		YME1	Orthologs have ATP-dependent peptidase activity													0.365425	-0.279581	-0.432635
829	ChrH_C_glabrata_CBS138	232227	232896	670	*	1972	3.42272	198.803	197.29	WTF_1000_minus6_gap100_peak_491	2248	231892	232068	-	upstream	-159	159	Upstream&Inside	CAGL0H02563g		HOR7	Predicted GPI-linked protein													0.735557	3.14028	-0.223452
266	ChrD_C_glabrata_CBS138	102952	103515	564	*	1968	2.96676	198.368	196.855	WTF_1000_minus6_gap100_peak_165	722	102048	102218	-	upstream	-734	734	Upstream&Inside	CAGL0D00858g		RPS29B	Orthologs have structural constituent of ribosome activity and cytosolic small ribosomal subunit localization													-0.743688	-1.63291	0.227929
267	ChrD_C_glabrata_CBS138	102952	103515	564	*	1968	2.96676	198.368	196.855	WTF_1000_minus6_gap100_peak_165	723	102985	103199	-	includeFeature	247	33	Upstream&Inside	CAGL0D00869g		0	Protein of unknown function													-0.73308	-1.79504	0.127035
268	ChrD_C_glabrata_CBS138	102952	103515	564	*	1968	2.96676	198.368	196.855	WTF_1000_minus6_gap100_peak_165	724	103384	103438	-	includeFeature	486	77	Upstream&Inside	CAGL0D00869g		0	Protein of unknown function													-0.73308	-1.79504	0.127035
269	ChrD_C_glabrata_CBS138	102952	103515	564	*	1968	2.96676	198.368	196.855	WTF_1000_minus6_gap100_peak_165	725	103843	106263	+	upstream	-891	328	Upstream&Inside	CAGL0D00880g		TSR1	Orthologs have ribonucleoprotein complex binding activity and role in endonucleolytic cleavage to generate mature 3'-end of SSU-rRNA from SSU-rRNA, 5.8S rRNA, LSU-rRNA													-1.06157	-0.666013	0.278584
210	ChrC_C_glabrata_CBS138	404701	405917	1217	*	1968	2.92223	198.349	196.837	WTF_1000_minus6_gap100_peak_133	617	403729	404382	-	upstream	-319	319	Upstream&Inside	CAGL0C04092g	TRP1	0	Phosphoribosylanthranilate isomerase involved in tryptophan biosynthesis													0.950148	1.32334	-0.162299
211	ChrC_C_glabrata_CBS138	404701	405917	1217	*	1968	2.92223	198.349	196.837	WTF_1000_minus6_gap100_peak_133	618	404740	405150	-	includeFeature	449	39	Upstream&Inside	CAGL0C04114g	HHT2	HHT1	Orthologs have role in DNA methylation, global genome nucleotide-excision repair, rRNA transcription, regulation of DNA methylation and regulation of extent of heterochromatin assembly, more													0.168233	0.805166	0.114261
212	ChrC_C_glabrata_CBS138	404701	405917	1217	*	1968	2.92223	198.349	196.837	WTF_1000_minus6_gap100_peak_133	619	406014	406325	+	upstream	-1313	97	Upstream&Inside	CAGL0C04136g		HHF1	Orthologs have role in histone H3-K79 methylation, sexual sporulation resulting in formation of a cellular spore, transfer RNA gene-mediated silencing and replication fork protection complex localization													-0.404787	0.164119	0.196793
137	ChrB_C_glabrata_CBS138	379441	380095	655	*	1934	2.98817	194.934	193.426	WTF_1000_minus6_gap100_peak_85	384	380291	381814	+	upstream	-850	196	Upstream&Inside	CAGL0B03839g	MET3	MET3	Orthologs have sulfate adenylyltransferase ATP activity													0.716155	2.18227	-0.438233
1467	ChrK_C_glabrata_CBS138	1257529	1258283	755	*	1923	2.96615	193.861	192.354	WTF_1000_minus6_gap100_peak_892	4204	1258451	1258460	+	upstream	-922	168	Upstream&Inside	CAGL0K12694g	ACT1	ACT1	Actin; protein abundance decreased in ace2 mutant cells													0.238511	0.341095	0.137904
495	ChrF_C_glabrata_CBS138	67119	69547	2429	*	1919	3.15228	193.442	191.935	WTF_1000_minus6_gap100_peak_292	1301	65516	67393	-	overlapStart	274	274	Upstream&Inside	CAGL0F00627g		SLF1	Orthologs have RNA binding activity, role in cellular copper ion homeostasis, regulation of translation and cytoplasmic stress granule, polysome localization													-0.97899	-1.6392	0.0389047
1351	ChrK_C_glabrata_CBS138	560292	560760	469	*	1911	3.94688	192.637	191.131	WTF_1000_minus6_gap100_peak_822	3895	556732	560043	-	upstream	-249	249	Upstream&Inside	CAGL0K05709g		GIN4	Orthologs have phospholipid binding activity													-0.213992	-0.140588	0.189526
75	ChrA_C_glabrata_CBS138	441141	441639	499	*	1907	3.23959	192.297	190.792	WTF_1000_minus6_gap100_peak_44	201	442089	444401	+	upstream	-948	450	Upstream&Inside	CAGL0A04477g		UBP13	Orthologs have thiol-dependent ubiquitin-specific protease activity and role in endocytosis, free ubiquitin chain depolymerization, protein K11-linked deubiquitination, protein K48-linked deubiquitination													1.13286	1.4715	-0.0731755
700	ChrG_C_glabrata_CBS138	428790	430027	1238	*	1904	3.98989	191.945	190.44	WTF_1000_minus6_gap100_peak_416	1871	430669	431721	+	upstream	-1879	642	Upstream&Inside	CAGL0G04499g		SET4	Ortholog of S. cerevisiae : SET4 and Saccharomyces cerevisiae S288C : YJL105W													1.96439	0.519882	0.504113
330	ChrD_C_glabrata_CBS138	495751	496269	519	*	1903	3.62756	191.839	190.335	WTF_1000_minus6_gap100_peak_198	916	496431	496802	+	upstream	-680	162	Upstream&Inside	CAGL0D05192g		QCR6	Orthologs have ubiquinol-cytochrome-c reductase activity and role in aerobic respiration, mitochondrial electron transport, ubiquinol to cytochrome c													-0.64498	-2.97399	-0.647881
811	ChrH_C_glabrata_CBS138	127290	127929	640	*	1887	2.86937	190.264	188.762	WTF_1000_minus6_gap100_peak_479	2193	123328	127302	-	overlapStart	12	12	Upstream&Inside	CAGL0H01287g	SSD1	SSD1	Orthologs have mRNA 3'-UTR binding, mRNA 5'-UTR binding, translation repressor activity, mRNA regulatory element binding activity													1.25115	0.758623	-0.184056
264	ChrD_C_glabrata_CBS138	94906	95626	721	*	1887	3.11379	190.217	188.714	WTF_1000_minus6_gap100_peak_164	717	94612	94794	-	upstream	-112	112	Upstream&Inside	CAGL0D00748g		COX9	Orthologs have cytochrome-c oxidase activity, role in mitochondrial electron transport, cytochrome c to oxygen and plasma membrane localization													-0.353455	-1.16794	-0.335334
265	ChrD_C_glabrata_CBS138	94906	95626	721	*	1887	3.11379	190.217	188.714	WTF_1000_minus6_gap100_peak_164	718	95715	96986	+	upstream	-809	89	Upstream&Inside	CAGL0D00770g	IDP1	IDP1	Orthologs have isocitrate dehydrogenase NADP%2B activity, role in glutamate biosynthetic process and extracellular region, mitochondrial nucleoid, peroxisome localization													-0.0617023	-0.094592	-0.441958
1603	ChrL_C_glabrata_CBS138	855395	856012	618	*	1886	3.8045	190.191	188.689	WTF_1000_minus6_gap100_peak_988	4566	856489	857475	+	upstream	-1094	477	Upstream&Inside	CAGL0L07766g		ADY2	Orthologs have acetate transmembrane transporter activity, ammonium transmembrane transporter activity, role in ammonium transport, nitrogen utilization, plasma membrane acetate transport and plasma membrane localization													0.895276	1.74248	-0.174832
1808	ChrM_C_glabrata_CBS138	909309	910327	1019	*	1883	2.96993	189.828	188.326	WTF_1000_minus6_gap100_peak_1114	5225	904879	909219	-	upstream	-90	90	Upstream&Inside	CAGL0M09086g		BUD4	Orthologs have GTP binding, cell adhesion molecule binding activity													-0.6147	-3.19826	0.0951529
1809	ChrM_C_glabrata_CBS138	909309	910327	1019	*	1883	2.96993	189.828	188.326	WTF_1000_minus6_gap100_peak_1114	5226	910473	913802	+	upstream	-1164	146	Upstream&Inside	CAGL0M09108g		JSN1	Orthologs have mRNA binding activity and role in cellular protein-containing complex localization, establishment of mitochondrion localization, nuclear-transcribed mRNA catabolic process, deadenylation-dependent decay													1.00543	0.330013	0.0977718
1251	ChrJ_C_glabrata_CBS138	1138123	1138585	463	*	1876	3.22686	189.133	187.632	WTF_1000_minus6_gap100_peak_761	3623	1138725	1139204	+	upstream	-602	140	Upstream&Inside	CAGL0J11682g		MIX17	Orthologs have role in aerobic respiration, development of symbiont in host and mitochondrial intermembrane space localization													0.766694	-0.341556	-1.11323
1604	ChrL_C_glabrata_CBS138	861713	862687	975	*	1856	3.94758	187.134	185.635	WTF_1000_minus6_gap100_peak_989	4568	859653	861443	-	upstream	-270	270	Upstream&Inside	CAGL0L07810g		0	Orthologs have role in cellular potassium ion homeostasis, response to salt stress													1.94589	0.571493	0.0455632
1605	ChrL_C_glabrata_CBS138	861713	862687	975	*	1856	3.94758	187.134	185.635	WTF_1000_minus6_gap100_peak_989	4569	863297	864124	+	upstream	-1584	610	Upstream&Inside	CAGL0L07832g		YCR016W	Ortholog of S. cerevisiae : YCR016W, C. albicans SC5314 : C3_07600W_A, C. dubliniensis CD36 : Cd36_87480, C. parapsilosis CDC317 : CPAR2_808240 and Candida tenuis NRRL Y-1498 : CANTEDRAFT_96280													0.308566	0.454287	0.0762915
650	ChrG_C_glabrata_CBS138	138151	139127	977	*	1850	3.93877	186.535	185.037	WTF_1000_minus6_gap100_peak_390	1738	137816	138322	+	overlapEnd	335	171	Upstream&Inside	CAGL0G01452g		YIP3	Orthologs have COPII-coated ER to Golgi transport vesicle, Golgi apparatus, endoplasmic reticulum localization													0.883288	0.846832	0.152391
651	ChrG_C_glabrata_CBS138	138151	139127	977	*	1850	3.93877	186.535	185.037	WTF_1000_minus6_gap100_peak_390	1739	139439	140488	+	upstream	-1288	312	Upstream&Inside	CAGL0G01474g		BOP3	Orthologs have role in cellular response to methylmercury													-0.0805078	-0.341611	-0.171748
1182	ChrJ_C_glabrata_CBS138	435251	436124	874	*	1844	3.34374	185.992	184.494	WTF_1000_minus6_gap100_peak_716	3294	433719	434978	-	upstream	-273	273	Upstream&Inside	CAGL0J04554g		0	Has domains with predicted catalytic activity, pyridoxal phosphate binding, transaminase activity and role in biosynthetic process, cellular amino acid metabolic process													-1.1682	-0.306801	0.0297683
1183	ChrJ_C_glabrata_CBS138	435251	436124	874	*	1844	3.34374	185.992	184.494	WTF_1000_minus6_gap100_peak_716	3295	435699	437354	-	overlapEnd	2103	425	Upstream&Inside	CAGL0J04576g		0	Has domains with predicted role in peptidyl-diphthamide biosynthetic process from peptidyl-histidine and cytoplasm localization													-1.41504	-1.5651	0.311983
222	ChrC_C_glabrata_CBS138	438466	439512	1047	*	1839	3.0919	185.473	183.977	WTF_1000_minus6_gap100_peak_139	637	436255	438381	-	upstream	-85	85	Upstream&Inside	CAGL0C04587g		YJR098C	Ortholog of S. cerevisiae : YJR098C, Candida tenuis NRRL Y-1498 : CANTEDRAFT_135029, Pichia stipitis Pignal : PICST_42853 and Saccharomyces cerevisiae S288C : YJR098C													1.25658	1.9676	-0.327884
223	ChrC_C_glabrata_CBS138	438466	439512	1047	*	1839	3.0919	185.473	183.977	WTF_1000_minus6_gap100_peak_139	638	439306	440046	+	overlapStart	-840	206	Upstream&Inside	CAGL0C04609g		YUH1	Orthologs have NEDD8-specific protease activity, thiol-dependent ubiquitin-specific protease activity and role in protein deneddylation													1.86935	2.62748	-0.366991
872	ChrH_C_glabrata_CBS138	497693	498733	1041	*	1832	3.9229	184.744	183.248	WTF_1000_minus6_gap100_peak_518	2364	495715	497208	-	upstream	-485	485	Upstream&Inside	CAGL0H05137g		ALD6	Orthologs have aldehyde dehydrogenase %5BNADP%2B%5D activity, role in NADPH regeneration, acetate biosynthetic process, response to salt stress and cytosol, mitochondrion localization													-0.939767	-1.49945	-0.183858
575	ChrF_C_glabrata_CBS138	540788	541469	682	*	1828	2.83199	184.392	182.897	WTF_1000_minus6_gap100_peak_343	1503	537631	540165	-	upstream	-623	623	Upstream&Inside	CAGL0F05335g		MSS4	Orthologs have 1-phosphatidylinositol-4-phosphate 5-kinase activity, phosphatidylinositol-3-phosphate binding, phosphatidylinositol-4-phosphate binding activity													0.630926	1.02091	-0.16176
576	ChrF_C_glabrata_CBS138	540788	541469	682	*	1828	2.83199	184.392	182.897	WTF_1000_minus6_gap100_peak_343	1504	541830	543635	+	upstream	-1042	361	Upstream&Inside	CAGL0F05357g		UME6	Orthologs have DNA-binding transcription repressor activity, RNA polymerase II-specific, RNA polymerase II proximal promoter sequence-specific DNA binding, repressing transcription factor binding activity													-0.172331	-0.387377	-0.0408222
1226	ChrJ_C_glabrata_CBS138	968121	968933	813	*	1822	3.53938	183.742	182.247	WTF_1000_minus6_gap100_peak_744	3538	966181	968085	-	upstream	-36	36	Upstream&Inside	CAGL0J09878g		TFC1	Orthologs have DNA binding, bending, RNA polymerase III general transcription initiation factor activity and RNA polymerase III transcription regulator recruiting activity, more													0.108257	-0.322601	0.072878
1227	ChrJ_C_glabrata_CBS138	968121	968933	813	*	1822	3.53938	183.742	182.247	WTF_1000_minus6_gap100_peak_744	3539	969083	969934	+	upstream	-962	150	Upstream&Inside	CAGL0J09900g		POR1	Orthologs have ubiquinone binding, voltage-gated anion channel activity													0.627443	-0.299446	-0.496121
170	ChrC_C_glabrata_CBS138	125024	125663	640	*	1812	3.01358	182.703	181.21	WTF_1000_minus6_gap100_peak_109	482	121944	124712	-	upstream	-312	312	Upstream&Inside	CAGL0C01199g	UPC2A	ECM22	Putative Zn2-Cys6 binuclear cluster transcription factor, involved in transcriptional regulation of ergosterol biosynthesis and uptake													0.658101	-0.0136428	2.0477
1476	ChrL_C_glabrata_CBS138	50596	51798	1203	*	1808	3.89822	182.364	180.871	WTF_1000_minus6_gap100_peak_899	4233	46999	50097	-	upstream	-499	499	Upstream&Inside	CAGL0L00429g		GCV2	Orthologs have glycine dehydrogenase decarboxylating activity and role in glycine decarboxylation via glycine cleavage system, one-carbon metabolic process													-3.64527	-3.39928	0.476157
1477	ChrL_C_glabrata_CBS138	50596	51798	1203	*	1808	3.89822	182.364	180.871	WTF_1000_minus6_gap100_peak_899	4234	52187	52912	+	upstream	-1591	389	Upstream&Inside	CAGL0L00451g		MRPS17	Orthologs have structural constituent of ribosome activity and mitochondrial small ribosomal subunit localization													-0.700288	-2.15949	-0.532102
1170	ChrJ_C_glabrata_CBS138	383153	384304	1152	*	1804	2.95096	181.921	180.429	WTF_1000_minus6_gap100_peak_710	3270	379502	383098	-	upstream	-55	55	Upstream&Inside	CAGL0J04026g		HER1	Orthologs have role in endoplasmic reticulum organization													0.314899	-0.121509	-0.144384
1171	ChrJ_C_glabrata_CBS138	383153	384304	1152	*	1804	2.95096	181.921	180.429	WTF_1000_minus6_gap100_peak_710	3271	383930	384367	+	overlapStart	-777	63	Upstream&Inside	CAGL0J04048g		ISU2	Orthologs have role in cellular iron ion homeostasis, iron-sulfur cluster assembly, tRNA wobble uridine modification and mitochondrial matrix localization													-0.404094	-0.380136	0.397129
1172	ChrJ_C_glabrata_CBS138	383153	384304	1152	*	1804	2.95096	181.921	180.429	WTF_1000_minus6_gap100_peak_710	3272	384719	385171	+	upstream	-1566	415	Upstream&Inside	CAGL0J04070g		RPB8	Orthologs have RNA polymerase I activity, RNA polymerase II activity, RNA polymerase III activity, RNA-directed 5'-3' RNA polymerase activity													-0.847664	-1.06305	0.429814
797	ChrH_C_glabrata_CBS138	15294	15939	646	*	1797	3.56887	181.276	179.785	WTF_1000_minus6_gap100_peak_470	2145	13625	14851	-	upstream	-443	443	Upstream&Inside	CAGL0H00220g		0	Orthologs have role in attachment of GPI anchor to protein, conidium formation, hyphal growth, sporocarp development involved in sexual reproduction and GPI-anchor transamidase complex localization													-0.241895	-1.10654	0.195648
798	ChrH_C_glabrata_CBS138	15294	15939	646	*	1797	3.56887	181.276	179.785	WTF_1000_minus6_gap100_peak_470	2146	16529	18802	+	upstream	-1235	590	Upstream&Inside	CAGL0H00242g		0	Has domains with predicted zinc ion binding activity, role in ER to Golgi vesicle-mediated transport, intracellular protein transport and COPII vesicle coat localization													0.138644	-0.908856	0.155972
1088	ChrI_C_glabrata_CBS138	843353	844093	741	*	1793	2.67847	180.824	179.333	WTF_1000_minus6_gap100_peak_652	2999	842809	843228	-	upstream	-125	125	Upstream&Inside	CAGL0I08635g		BUR6	Orthologs have TBP-class protein binding, chromatin binding, core promoter binding, transcription coactivator activity, transcription corepressor activity													0.00935342	0.687142	-0.000784434
1520	ChrL_C_glabrata_CBS138	345844	346639	796	*	1790	3.87883	180.586	179.095	WTF_1000_minus6_gap100_peak_935	4344	345165	345797	-	upstream	-47	47	Upstream&Inside	CAGL0L02937g	HIS3	HIS3	Putative imidazoleglycerol-phosphate dehydratase													0.608274	0.433529	-0.307827
1521	ChrL_C_glabrata_CBS138	345844	346639	796	*	1790	3.87883	180.586	179.095	WTF_1000_minus6_gap100_peak_935	4345	346700	348784	+	upstream	-856	61	Upstream&Inside	CAGL0L02959g		ALY1	Orthologs have ubiquitin protein ligase binding activity, role in endocytosis, positive regulation of ubiquitin-dependent endocytosis, regulation of intracellular transport and early endosome, late endosome localization													-0.318083	0.781636	0.151792
91	ChrB_C_glabrata_CBS138	80826	82083	1258	*	1788	3.02809	180.323	178.833	WTF_1000_minus6_gap100_peak_55	252	78387	80795	-	upstream	-31	31	Upstream&Inside	CAGL0B00902g	HIS4	HIS4	Phosphoribosyl-AMP cyclohydrolase; phosphoribosyl-ATP pyrophosphatase; histidinol dehydrogenase													-2.44931	-3.34595	0.0989844
92	ChrB_C_glabrata_CBS138	80826	82083	1258	*	1788	3.02809	180.323	178.833	WTF_1000_minus6_gap100_peak_55	253	81492	82808	-	overlapEnd	1982	591	Upstream&Inside	CAGL0B00924g		BIK1	Orthologs have microtubule plus-end binding, protein homodimerization activity													0.22614	-0.0314138	-0.111653
550	ChrF_C_glabrata_CBS138	424118	424563	446	*	1780	3.24828	179.531	178.042	WTF_1000_minus6_gap100_peak_327	1455	422678	423727	-	upstream	-391	391	Upstream&Inside	CAGL0F04257g		HEK2	Orthologs have mRNA binding activity, role in intracellular mRNA localization, mRNA stabilization, telomere maintenance via telomerase and P-body, nuclear chromosome, telomeric region localization													-0.575708	-1.5376	-0.0369555
551	ChrF_C_glabrata_CBS138	424118	424563	446	*	1780	3.24828	179.531	178.042	WTF_1000_minus6_gap100_peak_327	1456	424682	425569	+	upstream	-564	119	Upstream&Inside	CAGL0F04279g		RIB1	Orthologs have cyclohydrolase activity and role in riboflavin biosynthetic process													1.00213	1.63683	-0.202101
534	ChrF_C_glabrata_CBS138	283793	284433	641	*	1774	2.78703	178.985	177.497	WTF_1000_minus6_gap100_peak_314	1398	284659	285156	+	upstream	-866	226	Upstream&Inside	CAGL0F02937g		RPL12B	Orthologs have role in ribosomal large subunit assembly and cytosolic large ribosomal subunit localization													-0.921339	-2.14087	0.309538
931	ChrH_C_glabrata_CBS138	866184	866990	807	*	1774	3.16214	178.902	177.414	WTF_1000_minus6_gap100_peak_559	2538	864317	866293	-	overlapStart	109	109	Upstream&Inside	CAGL0H08866g		HOT1	Putative transcription factor involved in osmostress response; gene is upregulated in azole-resistant strain													0.0779882	0.568305	-0.075472
932	ChrH_C_glabrata_CBS138	866184	866990	807	*	1774	3.16214	178.902	177.414	WTF_1000_minus6_gap100_peak_559	2539	867213	869633	+	upstream	-1029	223	Upstream&Inside	CAGL0H08888g		FLC3	Orthologs have role in heme transport, sphingolipid biosynthetic process and cytoplasmic vesicle, endoplasmic reticulum localization													0.663843	1.54675	-0.259576
682	ChrG_C_glabrata_CBS138	271089	272225	1137	*	1769	3.76834	178.443	176.955	WTF_1000_minus6_gap100_peak_405	1807	268985	270679	-	upstream	-410	410	Upstream&Inside	CAGL0G02937g		PDC6	Orthologs have pyruvate decarboxylase activity and role in L-phenylalanine catabolic process, aromatic amino acid family catabolic process to alcohol via Ehrlich pathway, ethanol metabolic process, tryptophan catabolic process													-0.246182	1.36442	0.263164
683	ChrG_C_glabrata_CBS138	271089	272225	1137	*	1769	3.76834	178.443	176.955	WTF_1000_minus6_gap100_peak_405	1808	272520	275276	+	upstream	-1431	295	Upstream&Inside	CAGL0G02959g		NNF2	Ortholog of S. cerevisiae : NNF2, C. albicans SC5314 : C2_00120C_A/EMC9, C. dubliniensis CD36 : Cd36_15110, C. parapsilosis CDC317 : CPAR2_213650 and Candida tenuis NRRL Y-1498 : CANTEDRAFT_112586													-0.0464443	-0.654214	0.0694493
1118	ChrI_C_glabrata_CBS138	1082819	1083273	455	*	1767	3.85767	178.224	176.736	WTF_1000_minus6_gap100_peak_675	3094	1081047	1082474	-	upstream	-345	345	Upstream&Inside	CAGL0I10967g		BFR1	Orthologs have RNA binding activity and role in intracellular mRNA localization, meiotic cell cycle, regulation of mitotic nuclear division													-0.167139	-1.15006	-0.182513
1825	ChrM_C_glabrata_CBS138	1161041	1161556	516	*	1749	3.84181	176.459	174.974	WTF_1000_minus6_gap100_peak_1123	5342	1160116	1160862	-	upstream	-179	179	Upstream&Inside	CAGL0M11660g		0	Has domains with predicted hydrolase activity													2.13161	5.73738	-0.942411
1639	ChrL_C_glabrata_CBS138	1097922	1098420	499	*	1745	3.43527	176.03	174.546	WTF_1000_minus6_gap100_peak_1011	4673	1097104	1097625	-	upstream	-297	297	Upstream&Inside	CAGL0L10186g		TMC1	Putative stress-induced protein; gene is upregulated in azole-resistant strain													1.39336	1.24172	-0.726786
1393	ChrK_C_glabrata_CBS138	841604	842197	594	*	1732	3.82594	174.701	173.218	WTF_1000_minus6_gap100_peak_849	4012	840409	841389	-	upstream	-215	215	Upstream&Inside	CAGL0K08338g		0	Protein of unknown function													2.28063	3.51884	0.137978
1394	ChrK_C_glabrata_CBS138	841604	842197	594	*	1732	3.82594	174.701	173.218	WTF_1000_minus6_gap100_peak_849	4013	842615	844372	+	upstream	-1011	418	Upstream&Inside	CAGL0K08360g		TRM2	Orthologs have double-stranded DNA 5'-3' exodeoxyribonuclease activity, single-stranded DNA endodeoxyribonuclease activity, tRNA m5U54 methyltransferase activity and role in tRNA modification													-0.4039	0.451836	0.229654
1175	ChrJ_C_glabrata_CBS138	390728	391989	1262	*	1723	3.04234	173.808	172.327	WTF_1000_minus6_gap100_peak_712	3276	389834	390529	-	upstream	-199	199	Upstream&Inside	CAGL0J04158g	RCN2	RCN2	Regulator of calcineurin; regulated by the calcineurin-Crz1p pathway; acts as a feedback regulator of calcineurin-dependent signaling													3.46822	4.3644	-0.454771
1176	ChrJ_C_glabrata_CBS138	390728	391989	1262	*	1723	3.04234	173.808	172.327	WTF_1000_minus6_gap100_peak_712	3277	391191	393203	+	overlapStart	-463	463	Upstream&Inside	CAGL0J04180g		0	Protein of unknown function													1.07501	2.41255	0.0496884
1569	ChrL_C_glabrata_CBS138	691273	692843	1571	*	1720	3.8136	173.532	172.051	WTF_1000_minus6_gap100_peak_966	4490	693250	694602	+	upstream	-1977	407	Upstream&Inside	CAGL0L06094g	STR3	STR3	Putative cystathionine beta-lyase; gene is upregulated in azole-resistant strain													-1.30637	-1.79035	-0.312805
1682	ChrM_C_glabrata_CBS138	69435	70219	785	*	1716	3.04656	173.166	171.686	WTF_1000_minus6_gap100_peak_1039	4839	70659	73721	+	upstream	-1224	440	Upstream&Inside	CAGL0M00594g		RSF2	Orthologs have role in regulation of transcription, DNA-templated													-0.0597922	-0.289225	0.195944
1840	ChrM_C_glabrata_CBS138	1233422	1233892	471	*	1707	3.32607	172.276	170.798	WTF_1000_minus6_gap100_peak_1134	5373	1231061	1233370	-	upstream	-52	52	Upstream&Inside	CAGL0M12320g		FLC2	Orthologs have FAD transmembrane transporter activity													2.34048	2.49133	0.118268
885	ChrH_C_glabrata_CBS138	607848	608831	984	*	1700	2.99777	171.489	170.012	WTF_1000_minus6_gap100_peak_528	2413	609128	612415	+	upstream	-1280	297	Upstream&Inside	CAGL0H06215g	GAL11A	0	Component of the transcriptional Mediator complex that provides interfaces between RNA polymerase II and upstream activator proteins; one of the two Gal11p homologs of S. cerevisiae Gal11p present in C. glabrata													-0.111513	0.280206	0.0934539
570	ChrF_C_glabrata_CBS138	515733	516190	458	*	1697	3.7854	171.202	169.724	WTF_1000_minus6_gap100_peak_339	1492	514361	515221	-	upstream	-512	512	Upstream&Inside	CAGL0F05071g		ECI1	Orthologs have dodecenoyl-CoA delta-isomerase activity, role in fatty acid beta-oxidation, filamentous growth and peroxisome localization													0.638671	2.10993	-0.459468
571	ChrF_C_glabrata_CBS138	515733	516190	458	*	1697	3.7854	171.202	169.724	WTF_1000_minus6_gap100_peak_339	1493	516481	517278	+	upstream	-748	291	Upstream&Inside	CAGL0F05093g		BER1	Orthologs have role in microtubule-based process													-0.890324	-0.37056	0.341244
1390	ChrK_C_glabrata_CBS138	824295	825225	931	*	1685	3.77834	170.041	168.565	WTF_1000_minus6_gap100_peak_847	4009	822618	823832	-	upstream	-463	463	Upstream&Inside	CAGL0K08272g		YSR3	Orthologs have sphingosine-1-phosphate phosphatase activity, role in phospholipid dephosphorylation, sphingolipid biosynthetic process and endoplasmic reticulum localization													2.5406	3.14747	0.0193463
272	ChrD_C_glabrata_CBS138	115968	116673	706	*	1662	3.75543	167.726	166.254	WTF_1000_minus6_gap100_peak_167	728	114552	115802	-	upstream	-166	166	Upstream&Inside	CAGL0D00946g		0	Putative phosphatidylinositol transfer protein; gene is upregulated in azole-resistant strain													2.4666	3.36383	1.20017
273	ChrD_C_glabrata_CBS138	115968	116673	706	*	1662	3.75543	167.726	166.254	WTF_1000_minus6_gap100_peak_167	729	117147	118073	+	upstream	-1179	474	Upstream&Inside	CAGL0D00990g		YDL057W	Ortholog of S. cerevisiae : YDL057W, C. albicans SC5314 : C5_00750C_A, C. dubliniensis CD36 : Cd36_50730, C. parapsilosis CDC317 : CPAR2_501760 and Candida tenuis NRRL Y-1498 : CANTEDRAFT_127559													1.43571	1.81052	-0.345488
1726	ChrM_C_glabrata_CBS138	322675	323685	1011	*	1659	2.96021	167.471	166	WTF_1000_minus6_gap100_peak_1066	4942	321650	321739	-	upstream	-936	936	Upstream&Inside	CAGL0M02849g		0	Ribosomal protein S2													-0.824581	-1.96142	0.361564
1727	ChrM_C_glabrata_CBS138	322675	323685	1011	*	1659	2.96021	167.471	166	WTF_1000_minus6_gap100_peak_1066	4943	324009	325811	+	upstream	-1334	324	Upstream&Inside	CAGL0M02871g		MNN5	Orthologs have alpha-1,2-mannosyltransferase activity, role in protein glycosylation and Golgi apparatus localization													-0.597223	0.935334	0.354029
1681	ChrM_C_glabrata_CBS138	47786	48750	965	*	1651	3.39736	166.608	165.138	WTF_1000_minus6_gap100_peak_1038	4829	49330	53538	+	upstream	-1544	580	Upstream&Inside	CAGL0M00374g		MET5	Orthologs have sulfite reductase NADPH activity, role in hydrogen sulfide biosynthetic process, sulfate assimilation, sulfur amino acid biosynthetic process and cytoplasmic stress granule, sulfite reductase complex NADPH localization													-0.105195	-0.539431	-0.246746
879	ChrH_C_glabrata_CBS138	558872	559356	485	*	1641	2.94725	165.584	164.115	WTF_1000_minus6_gap100_peak_524	2387	559430	559435	+	upstream	-558	74	Upstream&Inside	CAGL0H05643g		RPS6A	Orthologs have structural constituent of ribosome activity and role in maturation of SSU-rRNA from tricistronic rRNA transcript SSU-rRNA, 5.8S rRNA, LSU-rRNA													-0.799246	-1.11825	0.250115
880	ChrH_C_glabrata_CBS138	558872	559356	485	*	1641	2.94725	165.584	164.115	WTF_1000_minus6_gap100_peak_524	2388	560151	560855	+	upstream	-1279	795	Upstream&Inside	CAGL0H05643g		RPS6A	Orthologs have structural constituent of ribosome activity and role in maturation of SSU-rRNA from tricistronic rRNA transcript SSU-rRNA, 5.8S rRNA, LSU-rRNA													-0.799246	-1.11825	0.250115
1464	ChrK_C_glabrata_CBS138	1234307	1234882	576	*	1635	3.37742	165.032	163.564	WTF_1000_minus6_gap100_peak_890	4198	1235695	1240743	+	upstream	-1388	813	Upstream&Inside	CAGL0K12562g	RIM15	RIM15	Orthologs have protein serine/threonine kinase activity													0.0545563	-0.300242	-0.0720269
1032	ChrI_C_glabrata_CBS138	477590	478171	582	*	1633	3.46017	164.849	163.381	WTF_1000_minus6_gap100_peak_618	2840	478339	478596	+	upstream	-749	168	Upstream&Inside	CAGL0I05098g		SBH1	Orthologs have ARF guanyl-nucleotide exchange factor activity, P-P-bond-hydrolysis-driven protein transmembrane transporter activity, protein transporter activity													-0.402262	-0.703182	-0.0171321
488	ChrF_C_glabrata_CBS138	38163	38767	605	*	1628	3.71664	164.275	162.808	WTF_1000_minus6_gap100_peak_287	1288	36920	37489	-	upstream	-674	674	Upstream&Inside	CAGL0F00319g		MOG1	Orthologs have role in polyA%2B mRNA export from nucleus, protein import into nucleus and cytoplasm, nucleus localization													-1.10505	-1.51581	0.012687
489	ChrF_C_glabrata_CBS138	38163	38767	605	*	1628	3.71664	164.275	162.808	WTF_1000_minus6_gap100_peak_287	1290	38589	39242	+	overlapStart	-426	178	Upstream&Inside	CAGL0F00363g	OPI3	OPI3	Orthologs have phosphatidyl-N-dimethylethanolamine N-methyltransferase activity, phosphatidyl-N-methylethanolamine N-methyltransferase activity and role in cleistothecium development, phosphatidylcholine biosynthetic process													0.737942	-4.02217	-0.0386923
100	ChrB_C_glabrata_CBS138	107953	108803	851	*	1627	2.67799	164.177	162.71	WTF_1000_minus6_gap100_peak_61	263	106216	107802	-	upstream	-151	151	Upstream&Inside	CAGL0B01188g		TOS4	Orthologs have chromatin binding activity, role in cellular response to DNA damage stimulus, regulation of gene expression and nuclear chromatin localization													-0.84908	-1.30197	0.087958
101	ChrB_C_glabrata_CBS138	107953	108803	851	*	1627	2.67799	164.177	162.71	WTF_1000_minus6_gap100_peak_61	264	108965	108971	+	upstream	-1012	162	Upstream&Inside	CAGL0B01203g		RPL37A	Orthologs have role in cleavage in ITS2 between 5.8S rRNA and LSU-rRNA of tricistronic rRNA transcript SSU-rRNA, 5.8S rRNA, LSU-rRNA and cytosolic large ribosomal subunit, preribosome, large subunit precursor localization													-0.931501	-1.97882	0.295901
102	ChrB_C_glabrata_CBS138	107953	108803	851	*	1627	2.67799	164.177	162.71	WTF_1000_minus6_gap100_peak_61	265	109633	109892	+	upstream	-1680	830	Upstream&Inside	CAGL0B01203g		RPL37A	Orthologs have role in cleavage in ITS2 between 5.8S rRNA and LSU-rRNA of tricistronic rRNA transcript SSU-rRNA, 5.8S rRNA, LSU-rRNA and cytosolic large ribosomal subunit, preribosome, large subunit precursor localization													-0.931501	-1.97882	0.295901
1524	ChrL_C_glabrata_CBS138	366055	366727	673	*	1621	2.9547	163.618	162.152	WTF_1000_minus6_gap100_peak_937	4353	361122	365954	-	upstream	-101	101	Upstream&Inside	CAGL0L03135g		SPO14	Putative phospholipase D; gene is upregulated in azole-resistant strain													1.67559	2.12466	-0.129752
1525	ChrL_C_glabrata_CBS138	366055	366727	673	*	1621	2.9547	163.618	162.152	WTF_1000_minus6_gap100_peak_937	4354	367003	367563	+	upstream	-948	276	Upstream&Inside	CAGL0L03157g		DAL80	Orthologs have DNA-binding transcription factor activity, RNA polymerase II-specific, sequence-specific DNA binding activity													0.231554	1.39326	-0.275243
151	ChrB_C_glabrata_CBS138	479684	480601	918	*	1615	2.66955	163.018	161.553	WTF_1000_minus6_gap100_peak_95	435	477939	479174	-	upstream	-510	510	Upstream&Inside	CAGL0B04917g		IDP2	S-adenosylmethionine synthetase													0.708044	1.2866	-0.133166
828	ChrH_C_glabrata_CBS138	226771	227192	422	*	1613	3.61357	162.79	161.325	WTF_1000_minus6_gap100_peak_490	2244	227288	227473	+	upstream	-517	96	Upstream&Inside	CAGL0H02491g		COX7	Orthologs have cytochrome-c oxidase activity, role in mitochondrial electron transport, cytochrome c to oxygen and plasma membrane localization													-0.136293	0.389406	-0.0232322
1428	ChrK_C_glabrata_CBS138	1059132	1060148	1017	*	1612	3.55518	162.699	161.234	WTF_1000_minus6_gap100_peak_869	4120	1057135	1058658	-	upstream	-474	474	Upstream&Inside	CAGL0K10868g	CTA1	0	Putative catalase A; gene is downregulated in azole-resistant strain; regulated by oxidative stress and glucose starvation; protein abundance increased in ace2 mutant cells													-0.247341	-3.23083	-0.259051
1429	ChrK_C_glabrata_CBS138	1059132	1060148	1017	*	1612	3.55518	162.699	161.234	WTF_1000_minus6_gap100_peak_869	4121	1060349	1060567	+	upstream	-1217	201	Upstream&Inside	CAGL0K10879g		0	Protein of unknown function													-0.0738631	-0.0653987	-0.0552838
387	ChrE_C_glabrata_CBS138	187171	188133	963	*	1612	3.47348	162.689	161.224	WTF_1000_minus6_gap100_peak_227	1063	185870	187387	-	overlapStart	216	216	Upstream&Inside	CAGL0E01859g	YPS1	0	Putative aspartic protease; predicted GPI-anchor; member of a YPS gene cluster that is required for virulence in mice; induced in response to low pH and high temperature													0.915605	2.19068	-0.52456
388	ChrE_C_glabrata_CBS138	187171	188133	963	*	1612	3.47348	162.689	161.224	WTF_1000_minus6_gap100_peak_227	1064	188277	189803	+	upstream	-1106	144	Upstream&Inside	CAGL0E01881g	YPS11	0	Putative aspartic protease; member of a YPS gene cluster that is required for virulence in mice; induced in response to low pH and high temperature													1.35861	3.30267	-0.509205
1066	ChrI_C_glabrata_CBS138	692813	693691	879	*	1593	3.68139	160.849	159.386	WTF_1000_minus6_gap100_peak_639	2935	690080	692395	-	upstream	-418	418	Upstream&Inside	CAGL0I07183g		SFL1	Orthologs have DNA-binding transcription factor activity, RNA polymerase II-specific, RNA polymerase II proximal promoter sequence-specific DNA binding, RNA polymerase II repressing transcription factor binding activity													-0.656248	-0.639312	-0.0756005
1067	ChrI_C_glabrata_CBS138	692813	693691	879	*	1593	3.68139	160.849	159.386	WTF_1000_minus6_gap100_peak_639	2936	694434	696245	+	upstream	-1621	743	Upstream&Inside	CAGL0I07205g		RUP1	Orthologs have role in positive regulation of protein autoubiquitination, protein deubiquitination													-0.291393	-0.671547	-0.310392
1388	ChrK_C_glabrata_CBS138	813167	813751	585	*	1593	3.6249	160.813	159.351	WTF_1000_minus6_gap100_peak_846	4004	810899	813049	-	upstream	-118	118	Upstream&Inside	CAGL0K08162g		GPT2	Orthologs have glycerol-3-phosphate O-acyltransferase activity, glycerone-phosphate O-acyltransferase activity, role in phospholipid biosynthetic process and endoplasmic reticulum, lipid droplet localization													0.140814	-0.0947365	-0.276748
1389	ChrK_C_glabrata_CBS138	813167	813751	585	*	1593	3.6249	160.813	159.351	WTF_1000_minus6_gap100_peak_846	4005	813815	814888	+	upstream	-648	64	Upstream&Inside	CAGL0K08184g	CCP1	0	Cytochrome C peroxidase													-0.320348	-2.72519	-0.108763
1626	ChrL_C_glabrata_CBS138	1005487	1005988	502	*	1591	3.61994	160.614	159.152	WTF_1000_minus6_gap100_peak_1001	4636	1003976	1004824	-	upstream	-663	663	Upstream&Inside	CAGL0L09251g		HAL1	Orthologs have role in positive regulation of transcription by RNA polymerase II, response to salt stress and cytoplasm localization													0.698104	0.533586	-0.244363
1313	ChrK_C_glabrata_CBS138	340034	340754	721	*	1572	3.18685	158.7	157.241	WTF_1000_minus6_gap100_peak_799	3802	340046	340306	+	includeFeature	-12	12	Upstream&Inside	CAGL0K03685g		PKR1	Orthologs have role in syncytium formation by plasma membrane fusion, vacuolar proton-transporting V-type ATPase complex assembly and integral component of endoplasmic reticulum membrane, plasma membrane localization													-0.354775	0.0152924	0.0748612
1314	ChrK_C_glabrata_CBS138	340034	340754	721	*	1572	3.18685	158.7	157.241	WTF_1000_minus6_gap100_peak_799	3803	340734	343466	+	overlapStart	-700	20	Upstream&Inside	CAGL0K03707g		EPO1	Orthologs have role in endoplasmic reticulum polarization and cellular bud neck localization													0.00749929	0.262044	0.165759
726	ChrG_C_glabrata_CBS138	578317	578895	579	*	1570	3.02425	158.511	157.052	WTF_1000_minus6_gap100_peak_432	1943	578746	579078	+	overlapStart	-429	149	Upstream&Inside	CAGL0G06006g		YHR138C	Orthologs have endopeptidase inhibitor activity and role in vacuole fusion, non-autophagic													2.32906	3.6784	-0.231469
383	ChrE_C_glabrata_CBS138	180286	181628	1343	*	1559	3.65142	157.447	155.989	WTF_1000_minus6_gap100_peak_225	1060	178411	179961	-	upstream	-325	325	Upstream&Inside	CAGL0E01793g	YPS6	0	Putative aspartic protease; predicted GPI-anchor; member of a YPS gene cluster that is required for virulence in mice; expression induced at high temperature													-0.413018	-0.0118414	-0.216713
384	ChrE_C_glabrata_CBS138	180286	181628	1343	*	1559	3.65142	157.447	155.989	WTF_1000_minus6_gap100_peak_225	1061	181154	182713	-	overlapEnd	2427	474	Upstream&Inside	CAGL0E01815g	YPS8	0	Putative aspartic protease; predicted GPI-anchor; member of a YPS gene cluster that is required for virulence in mice; induced in response to low pH and high temperature													-0.307802	0.932663	-0.125849
16	ChrA_C_glabrata_CBS138	110597	111667	1071	*	1550	2.94753	156.478	155.022	WTF_1000_minus6_gap100_peak_9	46	109009	110616	-	overlapStart	19	19	Upstream&Inside	CAGL0A01089g		PBI1	Has domains with predicted alcohol O-acetyltransferase activity and role in alcohol metabolic process													4.9095	1.66746	-0.759676
17	ChrA_C_glabrata_CBS138	110597	111667	1071	*	1550	2.94753	156.478	155.022	WTF_1000_minus6_gap100_peak_9	47	111480	111689	+	overlapStart	-883	22	Upstream&Inside	CAGL0A01111g		ATP15	Orthologs have proton-transporting ATP synthase activity, rotational mechanism activity, role in ATP synthesis coupled proton transport and mitochondrial proton-transporting ATP synthase, central stalk localization													1.07749	0.618634	-0.509743
18	ChrA_C_glabrata_CBS138	110597	111667	1071	*	1550	2.94753	156.478	155.022	WTF_1000_minus6_gap100_peak_9	48	112037	114442	+	upstream	-1440	370	Upstream&Inside	CAGL0A01133g		MDL2	Orthologs have role in cellular response to hydrogen peroxide and mitochondrial inner membrane, vacuolar membrane localization													0.55112	0.482248	-0.266194
642	ChrG_C_glabrata_CBS138	101472	102070	599	*	1537	2.76581	155.238	153.784	WTF_1000_minus6_gap100_peak_384	1718	102146	102164	+	upstream	-674	76	Upstream&Inside	CAGL0G01078g		RPL26A	Orthologs have RNA binding, structural constituent of ribosome activity, role in cytoplasmic translation and cytosolic large ribosomal subunit localization													-0.91889	-2.05755	0.293654
643	ChrG_C_glabrata_CBS138	101472	102070	599	*	1537	2.76581	155.238	153.784	WTF_1000_minus6_gap100_peak_384	1719	102580	102944	+	upstream	-1108	510	Upstream&Inside	CAGL0G01078g		RPL26A	Orthologs have RNA binding, structural constituent of ribosome activity, role in cytoplasmic translation and cytosolic large ribosomal subunit localization													-0.91889	-2.05755	0.293654
392	ChrE_C_glabrata_CBS138	198571	199256	686	*	1535	2.45998	155.021	153.567	WTF_1000_minus6_gap100_peak_229	1070	198521	198540	-	upstream	-31	31	Upstream&Inside	CAGL0E01991g		RPS19A	Orthologs have structural constituent of ribosome activity, role in rRNA export from nucleus, ribosomal small subunit biogenesis and cytosolic small ribosomal subunit localization													-0.655451	-1.52297	0.229937
1194	ChrJ_C_glabrata_CBS138	683154	683978	825	*	1530	2.81845	154.548	153.096	WTF_1000_minus6_gap100_peak_724	3410	681641	682606	-	upstream	-548	548	Upstream&Inside	CAGL0J07062g		CAR1	Orthologs have arginase activity, manganese ion binding, ornithine carbamoyltransferase inhibitor activity, zinc ion binding activity													0.0753137	-0.310297	-0.342019
1195	ChrJ_C_glabrata_CBS138	683154	683978	825	*	1530	2.81845	154.548	153.096	WTF_1000_minus6_gap100_peak_724	3411	684122	685252	+	upstream	-968	144	Upstream&Inside	CAGL0J07084g		YPL113C	Orthologs have oxidoreductase activity, acting on the CH-OH group of donors, NAD or NADP as acceptor activity													1.34444	-0.28723	-0.785406
45	ChrA_C_glabrata_CBS138	229536	231282	1747	*	1527	2.89013	154.173	152.721	WTF_1000_minus6_gap100_peak_25	91	226945	228762	-	upstream	-774	774	Upstream&Inside	CAGL0A02189g		MSR1	Orthologs have role in mitochondrial translation and mitochondrion localization													-0.838734	-1.59378	0.180777
46	ChrA_C_glabrata_CBS138	229536	231282	1747	*	1527	2.89013	154.173	152.721	WTF_1000_minus6_gap100_peak_25	92	229556	231214	-	includeFeature	1678	20	Upstream&Inside	CAGL0A02211g	HXT6%2F7	HXT7	Orthologs have glucose transmembrane transporter activity, pentose transmembrane transporter activity, role in glucose transmembrane transport and plasma membrane localization													-3.70823	-2.302	0.465523
1754	ChrM_C_glabrata_CBS138	558011	558586	576	*	1517	2.94066	153.19	151.739	WTF_1000_minus6_gap100_peak_1084	5046	556347	557696	-	upstream	-315	315	Upstream&Inside	CAGL0M05159g		RNT1	Orthologs have RNA stem-loop binding, RNA-directed 5'-3' RNA polymerase activity, double-stranded RNA binding, ribonuclease III activity													0.330021	1.15859	-0.0246556
1755	ChrM_C_glabrata_CBS138	558011	558586	576	*	1517	2.94066	153.19	151.739	WTF_1000_minus6_gap100_peak_1084	5047	558426	559691	-	overlapEnd	1680	160	Upstream&Inside	CAGL0M05181g		CUS1	Orthologs have role in spliceosomal complex assembly and U2 snRNP, U2-type prespliceosome localization													0.131799	0.598854	-0.0985275
1654	ChrL_C_glabrata_CBS138	1184879	1186338	1460	*	1502	3.29221	151.748	150.3	WTF_1000_minus6_gap100_peak_1021	4713	1182455	1184182	-	upstream	-697	697	Upstream&Inside	CAGL0L11110g	CNA1	CMP2	Catalytic subunit of calcineurin, calcium/calmodulin-dependent Ser/Thr-specific protein phosphatase; regulates stress-responding transcription factor Crz1p; involved in thermotolerance, response to ER stress, cell wall integrity, virulence													1.34809	1.37036	-0.214961
1655	ChrL_C_glabrata_CBS138	1184879	1186338	1460	*	1502	3.29221	151.748	150.3	WTF_1000_minus6_gap100_peak_1021	4714	1184854	1185144	-	overlapStart	265	25	Upstream&Inside	CAGL0L11132g		SML1	Orthologs have ribonucleoside-diphosphate reductase inhibitor activity and role in cellular response to DNA damage stimulus, mitochondrion organization, regulation of ribonucleoside-diphosphate reductase activity													0.939486	0.771289	0.189435
1656	ChrL_C_glabrata_CBS138	1184879	1186338	1460	*	1502	3.29221	151.748	150.3	WTF_1000_minus6_gap100_peak_1021	4715	1187054	1192240	+	upstream	-2175	716	Upstream&Inside	CAGL0L11154g		NTE1	Orthologs have lysophospholipase activity, role in phosphatidylcholine catabolic process, regulation of phospholipid biosynthetic process and endoplasmic reticulum localization													0.188004	0.146384	0.0779023
143	ChrB_C_glabrata_CBS138	407600	408273	674	*	1497	3.41905	151.243	149.795	WTF_1000_minus6_gap100_peak_89	400	404713	407298	-	upstream	-302	302	Upstream&Inside	CAGL0B04169g		MRD1	Orthologs have rRNA primary transcript binding activity													-0.752505	-0.875439	0.250035
144	ChrB_C_glabrata_CBS138	407600	408273	674	*	1497	3.41905	151.243	149.795	WTF_1000_minus6_gap100_peak_89	401	408700	409593	+	upstream	-1100	427	Upstream&Inside	CAGL0B04191g		YPR114W	Has domains with predicted integral component of membrane localization													-0.993198	-2.30136	0.344996
803	ChrH_C_glabrata_CBS138	51760	52698	939	*	1485	2.56805	149.952	148.506	WTF_1000_minus6_gap100_peak_474	2158	50095	51618	-	upstream	-142	142	Upstream&Inside	CAGL0H00506g	ATP2	ATP2	F1F0-ATPase complex, F1 beta subunit; expression upregulated in biofilm vs planktonic cell culture; protein abundance decreased in ace2 mutant cells													-0.148577	-1.07863	-0.689809
804	ChrH_C_glabrata_CBS138	51760	52698	939	*	1485	2.56805	149.952	148.506	WTF_1000_minus6_gap100_peak_474	2159	52511	54733	+	overlapStart	-751	187	Upstream&Inside	CAGL0H00528g		JHD2	Orthologs have histone demethylase activity H3-dimethyl-K4 specific, histone demethylase activity H3-monomethyl-K4 specific, histone demethylase activity H3-trimethyl-K4 specific activity													1.13933	2.23775	-0.267631
206	ChrC_C_glabrata_CBS138	375345	376041	697	*	1476	3.42039	149.053	147.608	WTF_1000_minus6_gap100_peak_130	604	374953	375249	-	upstream	-96	96	Upstream&Inside	CAGL0C03784g		0	Has domains with predicted role in tRNA thio-modification and cytoplasm localization													-0.704332	-0.246503	-0.142195
913	ChrH_C_glabrata_CBS138	809719	810313	595	*	1459	3.12292	147.431	145.989	WTF_1000_minus6_gap100_peak_549	2509	808082	809386	-	upstream	-333	333	Upstream&Inside	CAGL0H08239g		HST3	Orthologs have NAD-dependent histone deacetylase activity													0.136971	-0.243357	0.276632
914	ChrH_C_glabrata_CBS138	809719	810313	595	*	1459	3.12292	147.431	145.989	WTF_1000_minus6_gap100_peak_549	2510	810168	812372	+	overlapStart	-449	145	Upstream&Inside	CAGL0H08261g		YOR019W	Orthologs have role in autophagy of mitochondrion													2.87787	3.87726	-0.635841
431	ChrE_C_glabrata_CBS138	375618	376384	767	*	1456	3.00483	147.088	145.646	WTF_1000_minus6_gap100_peak_250	1154	376571	377464	+	upstream	-953	187	Upstream&Inside	CAGL0E03960g		SBP1	Orthologs have eukaryotic initiation factor 4G binding, mRNA binding activity, role in negative regulation of translation in response to stress and P-body, cytoplasmic stress granule, nucleolus localization													-0.0128376	-0.590878	-0.0898954
1749	ChrM_C_glabrata_CBS138	493122	494083	962	*	1451	2.82923	146.596	145.155	WTF_1000_minus6_gap100_peak_1081	5017	491638	493329	+	overlapEnd	1484	207	Upstream&Inside	CAGL0M04477g		RRN5	Orthologs have RNA polymerase I general transcription initiation factor activity, role in chromatin organization, nucleolar large rRNA transcription by RNA polymerase I and RNA polymerase I upstream activating factor complex localization													-0.509977	-1.35889	0.176995
1750	ChrM_C_glabrata_CBS138	493122	494083	962	*	1451	2.82923	146.596	145.155	WTF_1000_minus6_gap100_peak_1081	5018	494202	495611	+	upstream	-1080	119	Upstream&Inside	CAGL0M04499g		PUT1	Orthologs have proline dehydrogenase activity, role in proline catabolic process to glutamate and mitochondrion localization													0.0188505	0.586588	0.0395732
703	ChrG_C_glabrata_CBS138	453658	454013	356	*	1437	3.52097	145.187	143.748	WTF_1000_minus6_gap100_peak_418	1882	451365	453182	-	upstream	-476	476	Upstream&Inside	CAGL0G04741g		LEU4	Orthologs have 2-isopropylmalate synthase activity, role in cellular response to drug, leucine biosynthetic process and mitochondrion localization													-0.632646	-0.739211	-0.0554853
1442	ChrK_C_glabrata_CBS138	1130305	1131088	784	*	1435	2.4131	144.964	143.525	WTF_1000_minus6_gap100_peak_877	4161	1131241	1131285	+	upstream	-936	153	Upstream&Inside	CAGL0K11748g	RPS11B	RPS11A	Protein component of the small 40S ribosomal subunit; expression upregulated in biofilm vs planktonic cell culture													-0.839007	-1.58591	0.286907
1443	ChrK_C_glabrata_CBS138	1130305	1131088	784	*	1435	2.4131	144.964	143.525	WTF_1000_minus6_gap100_peak_877	4162	1131832	1132257	+	upstream	-1527	744	Upstream&Inside	CAGL0K11748g	RPS11B	RPS11A	Protein component of the small 40S ribosomal subunit; expression upregulated in biofilm vs planktonic cell culture													-0.839007	-1.58591	0.286907
1075	ChrI_C_glabrata_CBS138	720587	721421	835	*	1416	2.98075	143.091	141.655	WTF_1000_minus6_gap100_peak_644	2947	719539	720444	-	upstream	-143	143	Upstream&Inside	CAGL0I07491g		IZH4	Orthologs have role in cellular zinc ion homeostasis													-0.0755398	-0.247883	0.799732
1076	ChrI_C_glabrata_CBS138	720587	721421	835	*	1416	2.98075	143.091	141.655	WTF_1000_minus6_gap100_peak_644	2948	722045	725275	+	upstream	-1458	624	Upstream&Inside	CAGL0I07513g		PKH2	Orthologs have lipid binding, protein serine/threonine kinase activity													0.242503	-0.456573	-0.155427
545	ChrF_C_glabrata_CBS138	362133	362853	721	*	1415	3.43308	143.021	141.585	WTF_1000_minus6_gap100_peak_322	1433	359839	361665	-	upstream	-468	468	Upstream&Inside	CAGL0F03707g		0	Has domains with predicted ATP binding, protein kinase activity, protein tyrosine kinase activity and role in protein phosphorylation													-0.0766534	-0.123756	-0.595944
310	ChrD_C_glabrata_CBS138	408676	409417	742	*	1408	2.75313	142.319	140.885	WTF_1000_minus6_gap100_peak_187	873	406872	408935	-	overlapStart	259	259	Upstream&Inside	CAGL0D04114g	NCP1	NCP1	Orthologs have NADPH-hemoprotein reductase activity, electron transfer activity and role in cellular response to drug, ergosterol biosynthetic process													1.22058	-0.315631	0.590971
311	ChrD_C_glabrata_CBS138	408676	409417	742	*	1408	2.75313	142.319	140.885	WTF_1000_minus6_gap100_peak_187	874	409387	409397	+	includeFeature	-711	20	Upstream&Inside	CAGL0D04136g		0	Has domains with predicted transcription coregulator activity, role in regulation of transcription by RNA polymerase II and mediator complex localization													0.772944	0.318142	-0.0710662
312	ChrD_C_glabrata_CBS138	408676	409417	742	*	1408	2.75313	142.319	140.885	WTF_1000_minus6_gap100_peak_187	875	409461	410097	+	upstream	-785	44	Upstream&Inside	CAGL0D04136g		0	Has domains with predicted transcription coregulator activity, role in regulation of transcription by RNA polymerase II and mediator complex localization													0.772944	0.318142	-0.0710662
8	ChrA_C_glabrata_CBS138	73399	74080	682	*	1405	3.33271	142.033	140.599	WTF_1000_minus6_gap100_peak_5	30	73333	73623	+	overlapEnd	66	66	Upstream&Inside	CAGL0A00715g		0	Protein of unknown function													0.00411412	0.312351	0.124236
9	ChrA_C_glabrata_CBS138	73399	74080	682	*	1405	3.33271	142.033	140.599	WTF_1000_minus6_gap100_peak_5	31	74767	76416	+	upstream	-1368	687	Upstream&Inside	CAGL0A00737g		0	Has domains with predicted transmembrane transporter activity, role in transmembrane transport and integral component of membrane, membrane localization													-0.174857	0.110454	0.0582523
669	ChrG_C_glabrata_CBS138	222298	222910	613	*	1402	2.5817	141.711	140.277	WTF_1000_minus6_gap100_peak_399	1782	220990	221368	-	upstream	-930	930	Upstream&Inside	CAGL0G02475g		RPL40B	Orthologs have role in protein ubiquitination, ribosomal large subunit assembly, ribosomal large subunit export from nucleus and cytosolic large ribosomal subunit localization													-0.794659	-1.45373	0.276115
670	ChrG_C_glabrata_CBS138	222298	222910	613	*	1402	2.5817	141.711	140.277	WTF_1000_minus6_gap100_peak_399	1783	222103	222110	-	upstream	-188	188	Upstream&Inside	CAGL0G02475g		RPL40B	Orthologs have role in protein ubiquitination, ribosomal large subunit assembly, ribosomal large subunit export from nucleus and cytosolic large ribosomal subunit localization													-0.794659	-1.45373	0.276115
671	ChrG_C_glabrata_CBS138	222298	222910	613	*	1402	2.5817	141.711	140.277	WTF_1000_minus6_gap100_peak_399	1784	223375	228717	+	upstream	-1077	465	Upstream&Inside	CAGL0G02497g		MLP1	Orthologs have ribonucleoprotein complex binding activity													-0.495015	-1.11599	0.0128303
723	ChrG_C_glabrata_CBS138	571064	571741	678	*	1400	2.45904	141.513	140.08	WTF_1000_minus6_gap100_peak_431	1938	569361	570299	-	upstream	-765	765	Upstream&Inside	CAGL0G05918g		CHS7	Orthologs have unfolded protein binding activity													0.0254416	0.0537112	0.0908673
724	ChrG_C_glabrata_CBS138	571064	571741	678	*	1400	2.45904	141.513	140.08	WTF_1000_minus6_gap100_peak_431	1939	571868	571871	+	upstream	-804	127	Upstream&Inside	CAGL0G05940g		RPL42B	Orthologs have cytosolic large ribosomal subunit localization													-0.91544	-2.00918	0.25751
725	ChrG_C_glabrata_CBS138	571064	571741	678	*	1400	2.45904	141.513	140.08	WTF_1000_minus6_gap100_peak_431	1940	572518	572834	+	upstream	-1454	777	Upstream&Inside	CAGL0G05940g		RPL42B	Orthologs have cytosolic large ribosomal subunit localization													-0.91544	-2.00918	0.25751
150	ChrB_C_glabrata_CBS138	472266	474125	1860	*	1393	3.47161	140.815	139.382	WTF_1000_minus6_gap100_peak_94	434	475072	476955	+	upstream	-2806	947	Upstream&Inside	CAGL0B04895g		RFX1	Orthologs have RNA polymerase II proximal promoter sequence-specific DNA binding activity and role in negative regulation of transcription by RNA polymerase II, positive regulation of transcription by RNA polymerase II													-0.0177482	0.298216	-0.0081744
397	ChrE_C_glabrata_CBS138	211340	212429	1090	*	1383	2.74155	139.816	138.385	WTF_1000_minus6_gap100_peak_232	1077	211248	211820	-	overlapStart	480	92	Upstream&Inside	CAGL0E02123g		PTH4	Orthologs have mitochondrial large ribosomal subunit localization													0.174778	-0.0558563	0.190866
398	ChrE_C_glabrata_CBS138	211340	212429	1090	*	1383	2.74155	139.816	138.385	WTF_1000_minus6_gap100_peak_232	1078	212223	213179	+	overlapStart	-883	206	Upstream&Inside	CAGL0E02145g		SKM1	Orthologs have role in negative regulation of sterol import by negative regulation of transcription from RNA polymerase II promoter, septum digestion after cytokinesis, sterol import and nucleus, plasma membrane localization													2.83293	0.62161	0.0175997
1378	ChrK_C_glabrata_CBS138	732942	733582	641	*	1374	2.5405	138.861	137.431	WTF_1000_minus6_gap100_peak_839	3970	734423	734950	+	upstream	-1481	841	Upstream&Inside	CAGL0K07414g		RPL20A	Orthologs have cytosolic large ribosomal subunit localization													-0.946861	-1.84192	0.312373
65	ChrA_C_glabrata_CBS138	345890	346339	450	*	1373	2.63423	138.792	137.363	WTF_1000_minus6_gap100_peak_37	151	343987	345759	-	upstream	-131	131	Upstream&Inside	CAGL0A03366g		ADE16	Orthologs have IMP cyclohydrolase activity, phosphoribosylaminoimidazolecarboxamide formyltransferase activity, role in 'de novo' IMP biosynthetic process and cytosol localization													-1.64797	-2.31584	0.155809
977	ChrI_C_glabrata_CBS138	59239	59778	540	*	1373	2.52798	138.756	137.326	WTF_1000_minus6_gap100_peak_585	2650	57970	58377	-	upstream	-862	862	Upstream&Inside	CAGL0I00792g		RPS16A	Orthologs have role in maturation of SSU-rRNA from tricistronic rRNA transcript SSU-rRNA, 5.8S rRNA, LSU-rRNA													-0.84411	-1.81073	0.338768
978	ChrI_C_glabrata_CBS138	59239	59778	540	*	1373	2.52798	138.756	137.326	WTF_1000_minus6_gap100_peak_585	2651	59083	59106	-	upstream	-133	133	Upstream&Inside	CAGL0I00792g		RPS16A	Orthologs have role in maturation of SSU-rRNA from tricistronic rRNA transcript SSU-rRNA, 5.8S rRNA, LSU-rRNA													-0.84411	-1.81073	0.338768
1530	ChrL_C_glabrata_CBS138	388787	389315	529	*	1372	2.75923	138.705	137.275	WTF_1000_minus6_gap100_peak_940	4364	384929	388558	-	upstream	-229	229	Upstream&Inside	CAGL0L03377g		SIP4	Orthologs have DNA-binding transcription activator activity, RNA polymerase II-specific, RNA polymerase II proximal promoter sequence-specific DNA binding activity													1.03776	1.20903	-0.459601
558	ChrF_C_glabrata_CBS138	471539	472509	971	*	1365	3.44334	138.008	136.58	WTF_1000_minus6_gap100_peak_332	1473	470517	471395	-	upstream	-144	144	Upstream&Inside	CAGL0F04653g		SEC17	Orthologs have ATPase activator activity, soluble NSF attachment protein activity and role in SNARE complex disassembly, autophagy, vacuole fusion, non-autophagic, vesicle fusion with Golgi apparatus													0.628515	1.13313	0.0163184
559	ChrF_C_glabrata_CBS138	471539	472509	971	*	1365	3.44334	138.008	136.58	WTF_1000_minus6_gap100_peak_332	1474	472760	473878	+	upstream	-1221	251	Upstream&Inside	CAGL0F04697g		YLR257W	Ortholog of S. cerevisiae : YLR257W and Saccharomyces cerevisiae S288C : YLR257W													0.788792	-0.241909	-0.324535
838	ChrH_C_glabrata_CBS138	342346	342756	411	*	1365	3.10282	137.998	136.57	WTF_1000_minus6_gap100_peak_497	2297	341230	342279	-	upstream	-67	67	Upstream&Inside	CAGL0H03707g		SIS1	Orthologs have misfolded protein binding activity and role in misfolded protein transport, nuclear protein quality control by the ubiquitin-proteasome system, protein folding, tRNA import into nucleus, translational initiation													-0.383493	-0.989057	-0.0909958
839	ChrH_C_glabrata_CBS138	342346	342756	411	*	1365	3.10282	137.998	136.57	WTF_1000_minus6_gap100_peak_497	2298	342948	343859	+	upstream	-602	192	Upstream&Inside	CAGL0H03729g		LST8	Orthologs have protein kinase activator activity													1.03536	0.602262	-0.161265
315	ChrD_C_glabrata_CBS138	425583	426948	1366	*	1362	2.3835	137.646	136.218	WTF_1000_minus6_gap100_peak_189	882	422482	425376	-	upstream	-207	207	Upstream&Inside	CAGL0D04312g		0	Orthologs have role in regulation of mRNA stability involved in response to oxidative stress													-0.0184315	0.688848	-0.00384181
316	ChrD_C_glabrata_CBS138	425583	426948	1366	*	1362	2.3835	137.646	136.218	WTF_1000_minus6_gap100_peak_189	883	426132	427307	+	overlapStart	-549	359	Upstream&Inside	CAGL0D04356g		GCV1	Orthologs have glycine dehydrogenase decarboxylating activity and role in glycine metabolic process, one-carbon metabolic process													0.265246	0.670571	0.0578784
1364	ChrK_C_glabrata_CBS138	600136	600711	576	*	1361	2.50857	137.599	136.172	WTF_1000_minus6_gap100_peak_829	3913	598820	599227	-	upstream	-909	909	Upstream&Inside	CAGL0K06149g		RPS17B	Orthologs have role in ribosomal small subunit assembly													-0.843848	-1.85674	0.253243
1365	ChrK_C_glabrata_CBS138	600136	600711	576	*	1361	2.50857	137.599	136.172	WTF_1000_minus6_gap100_peak_829	3914	599623	599625	-	upstream	-511	511	Upstream&Inside	CAGL0K06149g		RPS17B	Orthologs have role in ribosomal small subunit assembly													-0.843848	-1.85674	0.253243
199	ChrC_C_glabrata_CBS138	321162	321624	463	*	1359	2.72884	137.384	135.957	WTF_1000_minus6_gap100_peak_125	578	321831	322592	+	upstream	-669	207	Upstream&Inside	CAGL0C03223g		SDH2	Putative iron-sulfur protein subunit of succinate dehydrogenase; gene is downregulated in azole-resistant strain													-1.18859	-2.91589	-0.832307
1275	ChrK_C_glabrata_CBS138	149304	149973	670	*	1356	2.5012	137.087	135.661	WTF_1000_minus6_gap100_peak_777	3709	147781	149229	-	upstream	-75	75	Upstream&Inside	CAGL0K01661g		RTK1	Orthologs have cell periphery, cellular bud neck localization													-0.930011	-1.20615	-0.494522
1276	ChrK_C_glabrata_CBS138	149304	149973	670	*	1356	2.5012	137.087	135.661	WTF_1000_minus6_gap100_peak_777	3710	150099	151301	+	upstream	-795	126	Upstream&Inside	CAGL0K01683g	GPD1	GPD1	Putative cytoplasmic glycerol-3-phosphate dehydrogenase NAD%2B; protein abundance increased in ace2 mutant cells													-1.0748	-0.42349	-0.157857
1217	ChrJ_C_glabrata_CBS138	912870	913420	551	*	1356	3.43635	137.027	135.6	WTF_1000_minus6_gap100_peak_738	3509	913793	915106	+	upstream	-923	373	Upstream&Inside	CAGL0J09240g	LYS21	LYS21	Homocitrate synthase; protein abundance increased in ace2 mutant cells													-1.01779	-1.59407	-0.0716846
1107	ChrI_C_glabrata_CBS138	958282	958764	483	*	1352	2.61112	136.631	135.206	WTF_1000_minus6_gap100_peak_666	3058	955545	957776	-	upstream	-506	506	Upstream&Inside	CAGL0I10054g		SKN1	Orthologs have glucosidase activity, role in 1-%3E6-beta-D-glucan biosynthetic process, fungal-type cell wall organization, sphingolipid biosynthetic process and integral component of membrane localization													1.33276	1.63405	-0.189427
1665	ChrL_C_glabrata_CBS138	1297746	1298478	733	*	1333	2.49072	134.804	133.381	WTF_1000_minus6_gap100_peak_1027	4755	1298540	1299292	+	upstream	-794	62	Upstream&Inside	CAGL0L12056g	BMH1(A)	BMH1	14-3-3 protein													0.294949	0.254419	0.0257619
209	ChrC_C_glabrata_CBS138	401371	402431	1061	*	1329	2.80957	134.355	132.933	WTF_1000_minus6_gap100_peak_132	616	399734	401596	-	overlapStart	225	225	Upstream&Inside	CAGL0C04048g		0	Has domains with predicted transferase activity, transferring glycosyl groups activity and role in protein glycosylation													0.063088	0.600718	0.13756
1059	ChrI_C_glabrata_CBS138	603549	604085	537	*	1324	3.37525	133.845	132.424	WTF_1000_minus6_gap100_peak_634	2893	603314	603598	-	overlapStart	49	49	Upstream&Inside	CAGL0I06270g		QCR8	Orthologs have ubiquinol-cytochrome-c reductase activity, role in aerobic respiration, mitochondrial electron transport, ubiquinol to cytochrome c and mitochondrial respiratory chain complex III, plasma membrane localization													-0.00476532	-1.37661	-0.692682
1060	ChrI_C_glabrata_CBS138	603549	604085	537	*	1324	3.37525	133.845	132.424	WTF_1000_minus6_gap100_peak_634	2894	604448	605224	+	upstream	-899	363	Upstream&Inside	CAGL0I06292g	PEX2	0	Protein of unknown function													0.674758	1.26052	-0.414386
1478	ChrL_C_glabrata_CBS138	57494	57951	458	*	1320	2.93266	133.47	132.049	WTF_1000_minus6_gap100_peak_900	4236	55122	57239	-	upstream	-255	255	Upstream&Inside	CAGL0L00495g	HSC82	HSC82	Putative heat shock protein													-0.359836	-1.76303	-0.228158
973	ChrI_C_glabrata_CBS138	42641	43643	1003	*	1315	2.95317	133.007	131.587	WTF_1000_minus6_gap100_peak_583	2639	41539	41775	-	upstream	-866	866	Upstream&Inside	CAGL0I00550g		YLR297W	Ortholog of S. cerevisiae : YLR297W and Saccharomyces cerevisiae S288C : YLR297W													-0.57499	-0.790375	0.0549514
974	ChrI_C_glabrata_CBS138	42641	43643	1003	*	1315	2.95317	133.007	131.587	WTF_1000_minus6_gap100_peak_583	2640	43780	44097	+	upstream	-1139	137	Upstream&Inside	CAGL0I00572g		ATP14	Orthologs have proton-transporting ATP synthase activity, rotational mechanism activity and role in ATP synthesis coupled proton transport, cristae formation, mitochondrial proton-transporting ATP synthase complex assembly													0.473729	0.392134	-0.973901
1839	ChrM_C_glabrata_CBS138	1219223	1219727	505	*	1315	2.982	132.945	131.525	WTF_1000_minus6_gap100_peak_1133	5367	1219888	1220406	+	upstream	-665	161	Upstream&Inside	CAGL0M12188g		GCV3	Orthologs have glycine dehydrogenase decarboxylating activity, role in glycine catabolic process, one-carbon metabolic process, protein lipoylation and mitochondrion localization													-2.04333	-2.04231	0.214973
1119	ChrI_C_glabrata_CBS138	1083713	1084236	524	*	1302	3.37641	131.678	130.26	WTF_1000_minus6_gap100_peak_676	3095	1083728	1084903	-	overlapEnd	1190	15	Upstream&Inside	CAGL0I10989g		MRM1	Orthologs have rRNA guanine-N1--methyltransferase activity, role in rRNA modification and mitochondrion localization													-0.405477	-0.91981	-0.385326
954	ChrH_C_glabrata_CBS138	977749	978210	462	*	1302	2.81558	131.651	130.233	WTF_1000_minus6_gap100_peak_572	2588	976466	977299	-	upstream	-450	450	Upstream&Inside	CAGL0H10010g		0	Protein of unknown function													1.77952	2.01045	-0.254611
1784	ChrM_C_glabrata_CBS138	746994	747494	501	*	1300	2.84373	131.477	130.06	WTF_1000_minus6_gap100_peak_1099	5151	745077	746510	-	upstream	-484	484	Upstream&Inside	CAGL0M07381g		KTR6	Orthologs have mannosylphosphate transferase activity, role in fungal-type cell wall organization, protein N-linked glycosylation and membrane localization													1.81105	0.783992	-0.132897
1785	ChrM_C_glabrata_CBS138	746994	747494	501	*	1300	2.84373	131.477	130.06	WTF_1000_minus6_gap100_peak_1099	5152	747805	748398	+	upstream	-811	311	Upstream&Inside	CAGL0M07403g	OAZ1	OAZ1	Orthologs have ornithine decarboxylase inhibitor activity and role in negative regulation of translational frameshifting, regulation of proteasomal protein catabolic process													1.20515	3.2559	-0.089886
373	ChrE_C_glabrata_CBS138	119901	120768	868	*	1294	2.73827	130.839	129.422	WTF_1000_minus6_gap100_peak_220	1035	113167	119454	-	upstream	-447	447	Upstream&Inside	CAGL0E01265g		NUM1	Orthologs have role in microtubule cytoskeleton organization, mitochondrial fission, mitochondrion inheritance, nuclear migration along microtubule and cell cortex, cellular bud tip, endoplasmic reticulum localization													-0.792646	-1.06414	0.241332
374	ChrE_C_glabrata_CBS138	119901	120768	868	*	1294	2.73827	130.839	129.422	WTF_1000_minus6_gap100_peak_220	1036	120804	122045	+	upstream	-903	36	Upstream&Inside	CAGL0E01287g		KGD2	Orthologs have role in 2-oxoglutarate metabolic process, mitochondrial genome maintenance and mitochondrial nucleoid, mitochondrial oxoglutarate dehydrogenase complex localization													0.40227	0.298577	-0.824071
806	ChrH_C_glabrata_CBS138	68330	68857	528	*	1291	2.75982	130.571	129.155	WTF_1000_minus6_gap100_peak_476	2166	65095	68235	-	upstream	-95	95	Upstream&Inside	CAGL0H00682g		0	Has domains with predicted mannosyl-oligosaccharide glucosidase activity and role in oligosaccharide metabolic process													0.0491461	0.64086	-0.129543
452	ChrE_C_glabrata_CBS138	483180	484258	1079	*	1278	3.13682	129.313	127.899	WTF_1000_minus6_gap100_peak_262	1200	480915	482930	-	upstream	-250	250	Upstream&Inside	CAGL0E04972g		TIP20	Orthologs have protein homodimerization activity, role in retrograde vesicle-mediated transport, Golgi to ER and Dsl1/NZR complex localization													-0.236449	-0.874971	0.0693734
453	ChrE_C_glabrata_CBS138	483180	484258	1079	*	1278	3.13682	129.313	127.899	WTF_1000_minus6_gap100_peak_262	1201	484427	485002	+	upstream	-1247	169	Upstream&Inside	CAGL0E04994g		RPL9A	Orthologs have structural constituent of ribosome activity, role in cytoplasmic translation and cytosolic large ribosomal subunit localization													-1.21088	-2.65865	0.329555
270	ChrD_C_glabrata_CBS138	107364	107885	522	*	1277	3.09066	129.207	127.793	WTF_1000_minus6_gap100_peak_166	726	106570	107208	-	upstream	-156	156	Upstream&Inside	CAGL0D00902g		RAD59	Orthologs have role in DNA amplification, DNA strand renaturation, double-strand break repair via single-strand annealing, regulation of DNA biosynthetic process, telomere maintenance via recombination and nucleus localization													0.528746	2.03815	0.108678
271	ChrD_C_glabrata_CBS138	107364	107885	522	*	1277	3.09066	129.207	127.793	WTF_1000_minus6_gap100_peak_166	727	108341	114283	+	upstream	-977	456	Upstream&Inside	CAGL0D00924g		USO1	Orthologs have role in ER to Golgi vesicle-mediated transport, Golgi vesicle docking, SNARE complex assembly and ER to Golgi transport vesicle membrane, Golgi membrane localization													-0.445296	-0.828274	-0.0124845
1692	ChrM_C_glabrata_CBS138	152128	153137	1010	*	1269	2.43322	128.379	126.967	WTF_1000_minus6_gap100_peak_1045	4874	153430	153969	+	upstream	-1302	293	Upstream&Inside	CAGL0M01364g	CBF3D	SKP1	Centromere binding factor 3d; kinetochore protein with homology to human SKP1													0.453219	0.886224	0.0281747
537	ChrF_C_glabrata_CBS138	294338	295245	908	*	1265	3.33587	127.978	126.566	WTF_1000_minus6_gap100_peak_317	1401	295783	298569	+	upstream	-1445	538	Upstream&Inside	CAGL0F03025g		ARO80	Orthologs have DNA-binding transcription factor activity, RNA polymerase II-specific activity, role in aromatic amino acid family catabolic process, positive regulation of transcription by RNA polymerase II and nucleus localization													0.123994	-0.0502101	-0.133717
886	ChrH_C_glabrata_CBS138	614197	614599	403	*	1258	3.01284	127.277	125.866	WTF_1000_minus6_gap100_peak_529	2414	613054	613962	-	upstream	-235	235	Upstream&Inside	CAGL0H06237g		LDS1	Orthologs have role in ascospore wall assembly and ascospore wall, prospore membrane localization													0.0237615	2.44981	-0.059458
887	ChrH_C_glabrata_CBS138	614197	614599	403	*	1258	3.01284	127.277	125.866	WTF_1000_minus6_gap100_peak_529	2415	615045	619055	+	upstream	-848	446	Upstream&Inside	CAGL0H06259g		PSK1	Significant homology to PAS domain containing protein kinase													0.855037	1.0109	-0.290721
1503	ChrL_C_glabrata_CBS138	224785	225212	428	*	1253	3.04391	126.74	125.33	WTF_1000_minus6_gap100_peak_922	4295	225386	226894	+	upstream	-601	174	Upstream&Inside	CAGL0L01925g	UGP1	UGP1	Putative UDP-glucose pyrophosphorylase; increased protein abundance in azole resistant strain													0.0365677	-1.7309	-0.00180828
816	ChrH_C_glabrata_CBS138	137781	138562	782	*	1250	3.1494	126.486	125.076	WTF_1000_minus6_gap100_peak_482	2198	137328	137951	-	overlapStart	170	170	Upstream&Inside	CAGL0H01397g		ATP5	Orthologs have proton-transporting ATP synthase activity, rotational mechanism activity, role in ATP synthesis coupled proton transport and mitochondrial proton-transporting ATP synthase, stator stalk localization													0.199651	-0.743049	-0.894481
817	ChrH_C_glabrata_CBS138	137781	138562	782	*	1250	3.1494	126.486	125.076	WTF_1000_minus6_gap100_peak_482	2199	138944	140512	+	upstream	-1163	382	Upstream&Inside	CAGL0H01419g		BFR2	Orthologs have role in maturation of SSU-rRNA from tricistronic rRNA transcript SSU-rRNA, 5.8S rRNA, LSU-rRNA and nucleolus, small-subunit processome localization													-0.757901	-0.311978	0.205905
499	ChrF_C_glabrata_CBS138	111141	112107	967	*	1250	2.2616	126.437	125.027	WTF_1000_minus6_gap100_peak_295	1319	110519	110950	-	upstream	-191	191	Upstream&Inside	CAGL0F01045g		RPS15	Orthologs have role in rRNA export from nucleus													-0.893878	-1.99238	0.38078
500	ChrF_C_glabrata_CBS138	111141	112107	967	*	1250	2.2616	126.437	125.027	WTF_1000_minus6_gap100_peak_295	1320	112286	113305	+	upstream	-1145	179	Upstream&Inside	CAGL0F01089g		SIL1	Orthologs have adenyl-nucleotide exchange factor activity and role in SRP-dependent cotranslational protein targeting to membrane, translocation													0.572351	0.515327	0.244266
1745	ChrM_C_glabrata_CBS138	463368	465183	1816	*	1245	2.5432	125.937	124.528	WTF_1000_minus6_gap100_peak_1079	5004	461446	463251	-	upstream	-117	117	Upstream&Inside	CAGL0M04191g	YPS1	YPS1	Yapsin family aspartic protease; predicted GPI-anchor; complements cell wall defect phenotypes of S. cerevisiae yps1 mutant; regulation of pH homeostasis under acid conditions; induced by high temperature, Slt1- and Crz1p-dependent													2.86124	4.38941	-0.132031
1746	ChrM_C_glabrata_CBS138	463368	465183	1816	*	1245	2.5432	125.937	124.528	WTF_1000_minus6_gap100_peak_1079	5005	463756	464523	-	includeFeature	1155	388	Upstream&Inside	CAGL0M04213g		YLR126C	Orthologs have nuclear periphery localization													26.6238	0.925881	-0.0654725
1747	ChrM_C_glabrata_CBS138	463368	465183	1816	*	1245	2.5432	125.937	124.528	WTF_1000_minus6_gap100_peak_1079	5006	464973	467324	-	overlapEnd	3956	210	Upstream&Inside	CAGL0M04235g		APC2	Orthologs have ubiquitin protein ligase activity and role in anaphase-promoting complex-dependent catabolic process, exit from mitosis, metaphase/anaphase transition of mitotic cell cycle, protein ubiquitination													-0.217038	1.08846	0.193199
1572	ChrL_C_glabrata_CBS138	709215	709755	541	*	1238	3.1087	125.277	123.869	WTF_1000_minus6_gap100_peak_969	4497	708815	709081	-	upstream	-134	134	Upstream&Inside	CAGL0L06248g		YBR085C-A	Ortholog of S. cerevisiae : YBR085C-A and Saccharomyces cerevisiae S288C : YBR085C-A													1.14196	1.95223	-0.620226
1573	ChrL_C_glabrata_CBS138	709215	709755	541	*	1238	3.1087	125.277	123.869	WTF_1000_minus6_gap100_peak_969	4498	710007	710756	+	upstream	-792	252	Upstream&Inside	CAGL0L06270g	BMH1(B)	BMH2	14-3-3 protein													0.410011	0.58102	-0.0119635
377	ChrE_C_glabrata_CBS138	146633	147461	829	*	1235	3.19295	124.943	123.536	WTF_1000_minus6_gap100_peak_222	1047	145239	146399	-	upstream	-234	234	Upstream&Inside	CAGL0E01529g		PFK27	Orthologs have role in fructose 2,6-bisphosphate metabolic process, regulation of glycolytic process													-1.48546	-0.675704	-0.0891615
378	ChrE_C_glabrata_CBS138	146633	147461	829	*	1235	3.19295	124.943	123.536	WTF_1000_minus6_gap100_peak_222	1048	147353	148045	-	overlapEnd	1412	108	Upstream&Inside	CAGL0E01551g		MED7	Orthologs have transcription coactivator activity and role in negative regulation of transcription by RNA polymerase II, positive regulation of transcription by RNA polymerase II													-0.271438	-0.580058	0.00715602
379	ChrE_C_glabrata_CBS138	146633	147461	829	*	1235	3.19295	124.943	123.536	WTF_1000_minus6_gap100_peak_222	1049	148425	148733	+	upstream	-1792	964	Upstream&Inside	CAGL0E01567g	RBX1	HRT1	Orthologs have protein binding, bridging, ubiquitin protein ligase activity and role in G1/S transition of mitotic cell cycle, SCF-dependent proteasomal ubiquitin-dependent protein catabolic process													-0.0401202	0.633123	0.122065
648	ChrG_C_glabrata_CBS138	118180	118991	812	*	1234	3.30237	124.836	123.429	WTF_1000_minus6_gap100_peak_388	1727	119281	120795	+	upstream	-1101	290	Upstream&Inside	CAGL0G01254g	ARO8	0	Putative aromatic aminotransferase I													-0.502878	-2.73499	-0.236924
226	ChrC_C_glabrata_CBS138	443762	444970	1209	*	1230	2.65331	124.423	123.017	WTF_1000_minus6_gap100_peak_141	641	442734	443318	-	upstream	-444	444	Upstream&Inside	CAGL0C04719g		VPS25	Orthologs have structural molecule activity													0.844494	1.8513	-0.175299
227	ChrC_C_glabrata_CBS138	443762	444970	1209	*	1230	2.65331	124.423	123.017	WTF_1000_minus6_gap100_peak_141	642	443733	444197	-	overlapStart	435	29	Upstream&Inside	CAGL0C04741g	SOD1	SOD1	Cytosolic copper-zinc superoxide dismutase													0.639103	0.233924	0.627043
228	ChrC_C_glabrata_CBS138	443762	444970	1209	*	1230	2.65331	124.423	123.017	WTF_1000_minus6_gap100_peak_141	643	444934	445881	-	overlapEnd	2119	36	Upstream&Inside	CAGL0C04763g		0	Has domains with predicted integral component of membrane localization													1.92936	2.45215	0.0339892
1691	ChrM_C_glabrata_CBS138	127799	128326	528	*	1223	3.28827	123.795	122.39	WTF_1000_minus6_gap100_peak_1044	4864	123429	127094	-	upstream	-705	705	Upstream&Inside	CAGL0M01144g	MSN5	MSN5	Orthologs have nuclear export signal receptor activity, role in tRNA re-export from nucleus and cytoplasm, nucleus localization													0.1407	-0.560702	0.0895181
1186	ChrJ_C_glabrata_CBS138	480373	480961	589	*	1217	2.6615	123.181	121.777	WTF_1000_minus6_gap100_peak_718	3315	478312	479670	-	upstream	-703	703	Upstream&Inside	CAGL0J05016g	TIM54	TIM54	Putative component of the mitochondrial Tim54p-Tim22p complex involved in insertion of proteins into the inner mitochondrial membrane													-0.245374	-0.809427	-0.377875
1187	ChrJ_C_glabrata_CBS138	480373	480961	589	*	1217	2.6615	123.181	121.777	WTF_1000_minus6_gap100_peak_718	3316	479913	480581	-	overlapStart	208	208	Upstream&Inside	CAGL0J05038g		YJL055W	Orthologs have role in response to purine-containing compound													0.618453	0.571124	0.259042
1188	ChrJ_C_glabrata_CBS138	480373	480961	589	*	1217	2.6615	123.181	121.777	WTF_1000_minus6_gap100_peak_718	3317	481253	483394	+	upstream	-880	292	Upstream&Inside	CAGL0J05060g	ZAP1	ZAP1	Orthologs have DNA-binding transcription factor activity, RNA polymerase II-specific, RNA polymerase II regulatory region sequence-specific DNA binding, zinc ion binding activity													0.57313	1.168	-0.105799
888	ChrH_C_glabrata_CBS138	627159	627596	438	*	1215	2.75057	123	121.596	WTF_1000_minus6_gap100_peak_530	2420	627708	628883	+	upstream	-549	112	Upstream&Inside	CAGL0H06369g	CYS3	CYS3	Orthologs have cystathionine gamma-lyase activity, cysteine-S-conjugate beta-lyase activity and role in cysteine biosynthetic process via cystathionine, methionine biosynthetic process, transsulfuration													-0.792257	-1.53206	0.132073
317	ChrD_C_glabrata_CBS138	439260	439772	513	*	1209	3.07916	122.321	120.919	WTF_1000_minus6_gap100_peak_190	891	440080	447522	+	upstream	-820	308	Upstream&Inside	CAGL0D04510g		YPR117W	Ortholog of S. cerevisiae : YPR117W, C. albicans SC5314 : C4_05590W_A, C. dubliniensis CD36 : Cd36_45200, C. parapsilosis CDC317 : CPAR2_500480 and Candida tenuis NRRL Y-1498 : CANTEDRAFT_120679													-0.658355	-0.883942	-0.136701
1659	ChrL_C_glabrata_CBS138	1220371	1221043	673	*	1199	2.40306	121.396	119.995	WTF_1000_minus6_gap100_peak_1023	4728	1221234	1221248	+	upstream	-863	191	Upstream&Inside	CAGL0L11462g		RPL6A	Orthologs have RNA binding, structural constituent of ribosome activity, role in cytoplasmic translation, ribosomal large subunit assembly and cytosolic large ribosomal subunit localization													-0.847655	-1.85684	0.274253
1660	ChrL_C_glabrata_CBS138	1220371	1221043	673	*	1199	2.40306	121.396	119.995	WTF_1000_minus6_gap100_peak_1023	4729	1221849	1222364	+	upstream	-1478	806	Upstream&Inside	CAGL0L11462g		RPL6A	Orthologs have RNA binding, structural constituent of ribosome activity, role in cytoplasmic translation, ribosomal large subunit assembly and cytosolic large ribosomal subunit localization													-0.847655	-1.85684	0.274253
1224	ChrJ_C_glabrata_CBS138	960719	961256	538	*	1198	2.49233	121.299	119.898	WTF_1000_minus6_gap100_peak_743	3534	959883	960785	-	overlapStart	66	66	Upstream&Inside	CAGL0J09790g		GGC1	Orthologs have guanine nucleotide transmembrane transporter activity and role in cellular iron ion homeostasis, guanine nucleotide transport, mitochondrial genome maintenance, transmembrane transport													-0.931412	-1.98403	-0.105317
1225	ChrJ_C_glabrata_CBS138	960719	961256	538	*	1198	2.49233	121.299	119.898	WTF_1000_minus6_gap100_peak_743	3535	961496	962971	+	upstream	-777	240	Upstream&Inside	CAGL0J09812g	TPS1	TPS1	Orthologs have alpha,alpha-trehalose-phosphate synthase UDP-forming activity, trehalose-phosphatase activity													0.858576	0.176964	-0.33277
586	ChrF_C_glabrata_CBS138	674602	675024	423	*	1192	3.25477	120.69	119.29	WTF_1000_minus6_gap100_peak_350	1569	673222	674340	-	upstream	-262	262	Upstream&Inside	CAGL0F06875g		LYS1	Orthologs have mRNA binding, saccharopine dehydrogenase NAD%2B, L-lysine-forming activity and role in lysine biosynthetic process via aminoadipic acid													1.51607	-0.963731	-0.489449
187	ChrC_C_glabrata_CBS138	239290	240224	935	*	1183	2.91052	119.768	118.369	WTF_1000_minus6_gap100_peak_118	541	238940	239122	-	upstream	-168	168	Upstream&Inside	CAGL0C02365g		0	Protein of unknown function													0.102232	0.874244	-0.0451228
188	ChrC_C_glabrata_CBS138	239290	240224	935	*	1183	2.91052	119.768	118.369	WTF_1000_minus6_gap100_peak_118	542	239595	240083	-	includeFeature	793	141	Upstream&Inside	CAGL0C02387g		YER034W	Ortholog of S. cerevisiae : YER034W and Saccharomyces cerevisiae S288C : YER034W													-0.188902	0.412645	0.121056
189	ChrC_C_glabrata_CBS138	239290	240224	935	*	1183	2.91052	119.768	118.369	WTF_1000_minus6_gap100_peak_118	543	240649	243621	+	upstream	-1359	425	Upstream&Inside	CAGL0C02409g		ZRG8	Orthologs have role in fungal-type cell wall organization and cellular bud neck, mating projection tip localization													0.262616	-0.131323	0.0580443
1160	ChrJ_C_glabrata_CBS138	338171	338579	409	*	1171	2.99701	118.508	117.112	WTF_1000_minus6_gap100_peak_705	3246	336992	337960	-	upstream	-211	211	Upstream&Inside	CAGL0J03520g		CPR4	Has domains with predicted peptidyl-prolyl cis-trans isomerase activity and role in protein folding, protein peptidyl-prolyl isomerization													-0.033837	-0.748759	0.140033
152	ChrC_C_glabrata_CBS138	33967	35050	1084	*	1164	2.77964	117.868	116.473	WTF_1000_minus6_gap100_peak_96	450	32335	34077	-	overlapStart	110	110	Upstream&Inside	CAGL0C00319g		CPS1	Orthologs have carboxypeptidase activity, role in proteolysis involved in cellular protein catabolic process and fungal-type vacuole lumen localization													1.80905	2.02775	0.199845
153	ChrC_C_glabrata_CBS138	33967	35050	1084	*	1164	2.77964	117.868	116.473	WTF_1000_minus6_gap100_peak_96	451	34815	35165	+	overlapStart	-848	115	Upstream&Inside	CAGL0C00341g		RFA3	Orthologs have double-stranded DNA binding, sequence-specific DNA binding activity													1.44438	2.75901	-0.588721
1548	ChrL_C_glabrata_CBS138	591821	592283	463	*	1156	2.83249	117.039	115.645	WTF_1000_minus6_gap100_peak_950	4454	590178	591812	-	upstream	-9	9	Upstream&Inside	CAGL0L05302g		CAB3	Orthologs have phosphopantothenoylcysteine decarboxylase activity, role in coenzyme A biosynthetic process, response to salt stress and CoA-synthesizing protein complex, phosphopantothenoylcysteine decarboxylase complex localization													-0.0261753	-0.334592	0.126302
1549	ChrL_C_glabrata_CBS138	591821	592283	463	*	1156	2.83249	117.039	115.645	WTF_1000_minus6_gap100_peak_950	4455	591903	592217	-	includeFeature	396	66	Upstream&Inside	CAGL0L05324g		0	Protein of unknown function													-0.358597	0.0269059	-0.0260247
1550	ChrL_C_glabrata_CBS138	591821	592283	463	*	1156	2.83249	117.039	115.645	WTF_1000_minus6_gap100_peak_950	4456	592516	593511	+	upstream	-695	233	Upstream&Inside	CAGL0L05346g		CCE1	Orthologs have endodeoxyribonuclease activity, role in mitochondrial genome maintenance and mitochondrial inner membrane localization													-0.0405666	0.249854	0.0681296
1249	ChrJ_C_glabrata_CBS138	1121902	1122527	626	*	1148	3.12499	116.209	114.817	WTF_1000_minus6_gap100_peak_760	3616	1119969	1121642	-	upstream	-260	260	Upstream&Inside	CAGL0J11528g		YNL193W	Ortholog of S. cerevisiae : YNL193W, C. albicans SC5314 : C6_01950C_A, C. dubliniensis CD36 : Cd36_62070, C. parapsilosis CDC317 : CPAR2_602140 and Candida tenuis NRRL Y-1498 : CANTEDRAFT_133313													0.1657	0.471819	0.0653902
1250	ChrJ_C_glabrata_CBS138	1121902	1122527	626	*	1148	3.12499	116.209	114.817	WTF_1000_minus6_gap100_peak_760	3617	1123203	1124381	+	upstream	-1301	676	Upstream&Inside	CAGL0J11550g		YNL195C	Ortholog of S. cerevisiae : YNL195C and Saccharomyces cerevisiae S288C : YNL195C													3.61068	4.45962	-0.702688
355	ChrD_C_glabrata_CBS138	602237	603329	1093	*	1146	2.534	116.059	114.667	WTF_1000_minus6_gap100_peak_210	967	602973	604301	+	overlapStart	-736	356	Upstream&Inside	CAGL0D06402g	MET15	MET17	O-acetyl homoserine sulfhydrylase OAHSH, ortholog of S. cerevisiae MET17; required for utilization of inorganic sulfate as sulfur source; able to utilize cystine as a sulfur source while S. cerevisiae met15 mutants are unable to do so													-0.816683	0.651441	-0.124011
110	ChrB_C_glabrata_CBS138	231537	232099	563	*	1139	2.68311	115.369	113.978	WTF_1000_minus6_gap100_peak_66	321	230087	231172	-	upstream	-365	365	Upstream&Inside	CAGL0B02409g		YML119W	Ortholog of S. cerevisiae : YML119W and Saccharomyces cerevisiae S288C : YML119W													0.143615	0.303293	0.00784781
111	ChrB_C_glabrata_CBS138	231537	232099	563	*	1139	2.68311	115.369	113.978	WTF_1000_minus6_gap100_peak_66	322	232347	233921	+	upstream	-810	248	Upstream&Inside	CAGL0B02431g		NDI1	Orthologs have NADH dehydrogenase ubiquinone activity and role in NADH oxidation, chronological cell aging, mitochondrial electron transport, NADH to ubiquinone, positive regulation of apoptotic process													-0.056874	-0.481629	-0.53398
820	ChrH_C_glabrata_CBS138	190180	190649	470	*	1138	2.39872	115.218	113.827	WTF_1000_minus6_gap100_peak_485	2227	188454	190121	-	upstream	-59	59	Upstream&Inside	CAGL0H02123g		NAM8	Orthologs have role in mRNA splice site selection, positive regulation of mRNA splicing, via spliceosome and U1 snRNP, U2-type prespliceosome, cytoplasm localization													-0.763845	-2.32292	-0.00104775
678	ChrG_C_glabrata_CBS138	261997	262410	414	*	1137	2.96332	115.17	113.78	WTF_1000_minus6_gap100_peak_403	1802	259569	261818	-	upstream	-179	179	Upstream&Inside	CAGL0G02827g		SLM1	Orthologs have phosphatidylinositol-4,5-bisphosphate binding, sphingolipid binding activity													-0.12356	0.110964	-0.112031
679	ChrG_C_glabrata_CBS138	261997	262410	414	*	1137	2.96332	115.17	113.78	WTF_1000_minus6_gap100_peak_403	1803	262926	263609	+	upstream	-929	516	Upstream&Inside	CAGL0G02849g		UIP4	Orthologs have endoplasmic reticulum, nuclear envelope localization													1.24585	1.37564	-0.536607
993	ChrI_C_glabrata_CBS138	184117	184652	536	*	1137	2.49322	115.106	113.715	WTF_1000_minus6_gap100_peak_594	2708	183081	183860	-	upstream	-257	257	Upstream&Inside	CAGL0I02134g	PEX21B	PEX18	Orthologs have role in protein import into peroxisome matrix and cytosol, peroxisome localization													0.284247	1.97565	-0.3927
1332	ChrK_C_glabrata_CBS138	445165	446113	949	*	1135	2.56682	114.92	113.53	WTF_1000_minus6_gap100_peak_811	3846	441550	444591	-	upstream	-574	574	Upstream&Inside	CAGL0K04631g		YGR067C	Orthologs have role in positive regulation of cell adhesion involved in single-species biofilm formation, regulation of transcription by RNA polymerase II, single-species biofilm formation on inanimate substrate													1.52711	1.22455	-0.275243
1138	ChrJ_C_glabrata_CBS138	161571	162078	508	*	1135	3.12751	114.891	113.501	WTF_1000_minus6_gap100_peak_691	3166	157842	160781	-	upstream	-790	790	Upstream&Inside	CAGL0J01727g		0	Putative adhesion protein; predicted GPI-anchor; belongs to adhesin cluster VI													-0.619272	-0.424372	0.130611
742	ChrG_C_glabrata_CBS138	689368	690881	1514	*	1119	2.34173	113.351	111.964	WTF_1000_minus6_gap100_peak_440	1999	688189	689226	-	upstream	-142	142	Upstream&Inside	CAGL0G07249g		YOX1	Orthologs have RNA polymerase II regulatory region sequence-specific DNA binding activity, role in negative regulation of transcription involved in G1/S transition of mitotic cell cycle and nuclear chromatin localization													0.47454	-0.741606	0.245613
743	ChrG_C_glabrata_CBS138	689368	690881	1514	*	1119	2.34173	113.351	111.964	WTF_1000_minus6_gap100_peak_440	2000	689815	690402	-	includeFeature	1034	447	Upstream&Inside	CAGL0G07271g		TSA1	Putative thioredoxin peroxidase; protein differentially expressed in azole resistant strain													-0.944989	-2.56802	0.491159
744	ChrG_C_glabrata_CBS138	689368	690881	1514	*	1119	2.34173	113.351	111.964	WTF_1000_minus6_gap100_peak_440	2001	690620	693448	-	overlapEnd	4080	261	Upstream&Inside	CAGL0G07293g		USA1	Orthologs have protein-containing complex scaffold activity, role in mRNA splicing, via spliceosome, positive regulation of protein oligomerization, ubiquitin-dependent ERAD pathway and Hrd1p ubiquitin ligase ERAD-L complex localization													0.85095	0.436141	0.00975332
721	ChrG_C_glabrata_CBS138	564623	565180	558	*	1116	2.83532	113.065	111.678	WTF_1000_minus6_gap100_peak_430	1934	561943	564474	-	upstream	-149	149	Upstream&Inside	CAGL0G05830g		CRP1	Orthologs have DNA binding activity													0.682423	1.32136	-0.411143
722	ChrG_C_glabrata_CBS138	564623	565180	558	*	1116	2.83532	113.065	111.678	WTF_1000_minus6_gap100_peak_430	1935	565237	566160	+	upstream	-614	57	Upstream&Inside	CAGL0G05852g		DCD1	Orthologs have dCMP deaminase activity and role in dTMP biosynthetic process, dUMP biosynthetic process													-0.295754	0.104582	0.24676
584	ChrF_C_glabrata_CBS138	667631	668176	546	*	1116	2.39738	113.006	111.619	WTF_1000_minus6_gap100_peak_349	1566	666263	667348	-	upstream	-283	283	Upstream&Inside	CAGL0F06809g		YVH1	Orthologs have preribosome binding, protein tyrosine phosphatase activity													-0.611059	0.255909	0.0987305
585	ChrF_C_glabrata_CBS138	667631	668176	546	*	1116	2.39738	113.006	111.619	WTF_1000_minus6_gap100_peak_349	1567	668161	671451	+	overlapStart	-530	15	Upstream&Inside	CAGL0F06831g		MGA2	Orthologs have role in cellular response to cold, chromatin silencing at silent mating-type cassette and mRNA stabilization, more													0.0245275	-0.362184	0.275276
204	ChrC_C_glabrata_CBS138	345829	346455	627	*	1114	2.55718	112.863	111.477	WTF_1000_minus6_gap100_peak_128	589	346533	347873	+	upstream	-704	78	Upstream&Inside	CAGL0C03443g	LYS9	LYS9	Putative saccharopine dehydrogenase													2.58472	0.670264	-0.564729
1619	ChrL_C_glabrata_CBS138	936560	937071	512	*	1113	2.68509	112.731	111.345	WTF_1000_minus6_gap100_peak_996	4607	937224	938030	+	upstream	-664	153	Upstream&Inside	CAGL0L08580g	RPN1	RPN10	Putative 26S proteasome regulatory subunit; protein abundance decreased in ace2 mutant cells													0.36515	0.270215	-0.18206
737	ChrG_C_glabrata_CBS138	642744	643185	442	*	1104	2.75659	111.795	110.411	WTF_1000_minus6_gap100_peak_438	1972	640320	642332	-	upstream	-412	412	Upstream&Inside	CAGL0G06688g	MET4	MET4	bZIP domain-containing protein													-0.667164	-0.22393	-0.096039
738	ChrG_C_glabrata_CBS138	642744	643185	442	*	1104	2.75659	111.795	110.411	WTF_1000_minus6_gap100_peak_438	1973	642819	643070	-	includeFeature	326	75	Upstream&Inside	CAGL0G06710g		0	Protein of unknown function													0.619092	3.75208	-0.0691985
739	ChrG_C_glabrata_CBS138	642744	643185	442	*	1104	2.75659	111.795	110.411	WTF_1000_minus6_gap100_peak_438	1974	643340	645166	+	upstream	-596	155	Upstream&Inside	CAGL0G06732g		LEU9	Orthologs have 2-isopropylmalate synthase activity, role in leucine biosynthetic process and mitochondrion localization													0.227584	-0.254167	-0.520181
542	ChrF_C_glabrata_CBS138	355544	356188	645	*	1101	2.67509	111.551	110.167	WTF_1000_minus6_gap100_peak_321	1429	352409	354565	-	upstream	-979	979	Upstream&Inside	CAGL0F03619g		NIP100	Orthologs have role in establishment of mitotic spindle orientation and astral microtubule, cell cortex, dynactin complex, spindle pole body localization													0.352586	0.623626	0.4817
543	ChrF_C_glabrata_CBS138	355544	356188	645	*	1101	2.67509	111.551	110.167	WTF_1000_minus6_gap100_peak_321	1430	354791	356059	-	overlapStart	515	129	Upstream&Inside	CAGL0F03641g		0	Has domains with predicted integral component of membrane localization													0.476623	0.32202	-0.235972
544	ChrF_C_glabrata_CBS138	355544	356188	645	*	1101	2.67509	111.551	110.167	WTF_1000_minus6_gap100_peak_321	1431	356462	357349	+	upstream	-918	274	Upstream&Inside	CAGL0F03663g		MRPL40	Orthologs have structural constituent of ribosome activity and mitochondrial large ribosomal subunit localization													-0.175673	-1.56388	-0.96531
1124	ChrJ_C_glabrata_CBS138	26911	27507	597	*	1096	3.14019	111.042	109.659	WTF_1000_minus6_gap100_peak_681	3107	24103	26676	-	upstream	-235	235	Upstream&Inside	CAGL0J00341g		AAP1	Orthologs have role in glycogen metabolic process, proteolysis													-0.471732	-1.17525	0.43414
1125	ChrJ_C_glabrata_CBS138	26911	27507	597	*	1096	3.14019	111.042	109.659	WTF_1000_minus6_gap100_peak_681	3108	27627	29123	+	upstream	-716	120	Upstream&Inside	CAGL0J00363g		YHK8	Putative protein of major facilitator superfamily; gene is downregulated in azole-resistant strain													-0.925621	0.323952	0.961033
1485	ChrL_C_glabrata_CBS138	99725	100178	454	*	1087	2.51463	110.172	108.79	WTF_1000_minus6_gap100_peak_906	4250	100545	103028	+	upstream	-820	367	Upstream&Inside	CAGL0L00803g		PIG2	Orthologs have role in regulation of glycogen biosynthetic process													-1.14476	-1.08708	0.0372201
688	ChrG_C_glabrata_CBS138	345794	346668	875	*	1084	2.34127	109.834	108.452	WTF_1000_minus6_gap100_peak_410	1834	345057	345689	-	upstream	-105	105	Upstream&Inside	CAGL0G03553g		SLX8	Orthologs have ubiquitin-protein transferase activity and role in cellular response to DNA damage stimulus, protein sumoylation, protein ubiquitination, telomere maintenance													-0.00483917	1.29258	0.155772
689	ChrG_C_glabrata_CBS138	345794	346668	875	*	1084	2.34127	109.834	108.452	WTF_1000_minus6_gap100_peak_410	1835	346786	346827	+	upstream	-992	118	Upstream&Inside	CAGL0G03575g		RPL23B	Has domains with predicted structural constituent of ribosome activity, role in translation and ribosome localization; evidence for a extended second exon by 2 amino acids													-0.829732	-1.76402	0.316106
690	ChrG_C_glabrata_CBS138	345794	346668	875	*	1084	2.34127	109.834	108.452	WTF_1000_minus6_gap100_peak_410	1836	347495	347866	+	upstream	-1701	827	Upstream&Inside	CAGL0G03575g		RPL23B	Has domains with predicted structural constituent of ribosome activity, role in translation and ribosome localization; evidence for a extended second exon by 2 amino acids													-0.829732	-1.76402	0.316106
1547	ChrL_C_glabrata_CBS138	587296	587753	458	*	1082	2.65775	109.587	108.205	WTF_1000_minus6_gap100_peak_949	4451	586200	587210	-	upstream	-86	86	Upstream&Inside	CAGL0L05236g	MDH1	MDH1	Malate dehydrogenase													0.399051	-2.99123	-0.196537
501	ChrF_C_glabrata_CBS138	114411	115000	590	*	1073	2.57941	108.736	107.357	WTF_1000_minus6_gap100_peak_296	1321	113528	114250	-	upstream	-161	161	Upstream&Inside	CAGL0F01111g		OPI10	Orthologs have nuclear import signal receptor activity, role in inositol metabolic process, protein import into nucleus and nuclear envelope localization													0.257589	-0.71467	-0.300094
502	ChrF_C_glabrata_CBS138	114411	115000	590	*	1073	2.57941	108.736	107.357	WTF_1000_minus6_gap100_peak_296	1322	114888	116486	-	overlapEnd	2075	112	Upstream&Inside	CAGL0F01133g		MSE1	Orthologs have role in mitochondrial translation and mitochondrion localization													-0.466926	-1.26414	-0.483474
563	ChrF_C_glabrata_CBS138	486912	487573	662	*	1073	2.97739	108.713	107.333	WTF_1000_minus6_gap100_peak_335	1479	485300	486685	-	upstream	-227	227	Upstream&Inside	CAGL0F04807g		OM45	Orthologs have role in pathogenesis and cell surface, hyphal cell wall, integral component of mitochondrial outer membrane, plasma membrane localization													1.85343	2.60114	-0.741629
564	ChrF_C_glabrata_CBS138	486912	487573	662	*	1073	2.97739	108.713	107.333	WTF_1000_minus6_gap100_peak_335	1480	487684	488292	+	upstream	-772	111	Upstream&Inside	CAGL0F04829g		PIN3	Orthologs have role in negative regulation of Arp2/3 complex-mediated actin nucleation and actin cortical patch, cytosol localization													1.78852	3.13807	0.193324
1105	ChrI_C_glabrata_CBS138	949528	949956	429	*	1073	3.05232	108.682	107.302	WTF_1000_minus6_gap100_peak_664	3054	947782	949287	-	upstream	-241	241	Upstream&Inside	CAGL0I09922g		GNT1	Orthologs have acetylglucosaminyltransferase activity, role in protein N-linked glycosylation and Golgi medial cisterna localization													-0.553307	-1.20414	0.100308
487	ChrF_C_glabrata_CBS138	28374	29183	810	*	1066	3.10846	108.055	106.677	WTF_1000_minus6_gap100_peak_286	1284	29705	30628	+	upstream	-1331	522	Upstream&Inside	CAGL0F00231g		MIR1	Orthologs have inorganic phosphate transmembrane transporter activity, role in phosphate ion transmembrane transport and integral component of mitochondrial inner membrane, plasma membrane localization													-0.534541	-1.67115	-0.821833
1606	ChrL_C_glabrata_CBS138	873744	875396	1653	*	1066	3.10846	108.055	106.677	WTF_1000_minus6_gap100_peak_990	4575	872205	874139	+	overlapEnd	1539	395	Upstream&Inside	CAGL0L07986g		NPP1	Orthologs have nucleoside-triphosphatase activity, nucleoside-triphosphate diphosphatase activity and role in cellular response to phosphate starvation, nucleoside triphosphate metabolic process													0.46427	0.520511	-0.174145
1607	ChrL_C_glabrata_CBS138	873744	875396	1653	*	1066	3.10846	108.055	106.677	WTF_1000_minus6_gap100_peak_990	4576	875742	875861	+	upstream	-1998	346	Upstream&Inside	CAGL0L08008g		PMP1	Orthologs have enzyme regulator activity, role in positive regulation of ATPase activity and plasma membrane localization													-0.939307	-1.94873	0.272139
1156	ChrJ_C_glabrata_CBS138	312272	312882	611	*	1062	2.15942	107.653	106.275	WTF_1000_minus6_gap100_peak_703	3230	313017	313019	+	upstream	-745	135	Upstream&Inside	CAGL0J03234g		RPS24A	Orthologs have role in maturation of SSU-rRNA from tricistronic rRNA transcript SSU-rRNA, 5.8S rRNA, LSU-rRNA													-1.02981	-2.15084	0.315141
1157	ChrJ_C_glabrata_CBS138	312272	312882	611	*	1062	2.15942	107.653	106.275	WTF_1000_minus6_gap100_peak_703	3231	313621	314025	+	upstream	-1349	739	Upstream&Inside	CAGL0J03234g		RPS24A	Orthologs have role in maturation of SSU-rRNA from tricistronic rRNA transcript SSU-rRNA, 5.8S rRNA, LSU-rRNA													-1.02981	-2.15084	0.315141
81	ChrB_C_glabrata_CBS138	40186	40967	782	*	1061	3.10493	107.56	106.183	WTF_1000_minus6_gap100_peak_49	233	38644	39894	-	upstream	-292	292	Upstream&Inside	CAGL0B00506g		PBN1	Orthologs have mannosyltransferase activity, role in GPI anchor biosynthetic process, protein processing, ubiquitin-dependent ERAD pathway and glycosylphosphatidylinositol-mannosyltransferase I complex localization													0.232031	-0.18168	-0.206485
177	ChrC_C_glabrata_CBS138	186299	186932	634	*	1061	2.9514	107.549	106.172	WTF_1000_minus6_gap100_peak_114	509	185416	186123	-	upstream	-176	176	Upstream&Inside	CAGL0C01749g		YBR242W	Orthologs have 5'-deoxynucleotidase activity, GMP 5'-nucleotidase activity and role in deoxyribonucleoside monophosphate catabolic process													1.40603	3.5385	-0.203473
178	ChrC_C_glabrata_CBS138	186299	186932	634	*	1061	2.9514	107.549	106.172	WTF_1000_minus6_gap100_peak_114	510	187030	188487	+	upstream	-731	98	Upstream&Inside	CAGL0C01771g		YBR241C	Orthologs have fungal-type vacuole membrane localization													0.940796	1.38714	-0.368371
26	ChrA_C_glabrata_CBS138	156486	157256	771	*	1058	2.20922	107.18	105.804	WTF_1000_minus6_gap100_peak_14	62	155862	156176	-	upstream	-310	310	Upstream&Inside	CAGL0A01540g		RPL30	Orthologs have pre-mRNA 5'-splice site binding, structural constituent of ribosome activity, role in negative regulation of mRNA splicing, via spliceosome, rRNA processing and cytosolic large ribosomal subunit localization													-0.895766	-1.87021	0.374361
27	ChrA_C_glabrata_CBS138	156486	157256	771	*	1058	2.20922	107.18	105.804	WTF_1000_minus6_gap100_peak_14	63	156340	156342	-	upstream	-144	144	Upstream&Inside	CAGL0A01540g		RPL30	Orthologs have pre-mRNA 5'-splice site binding, structural constituent of ribosome activity, role in negative regulation of mRNA splicing, via spliceosome, rRNA processing and cytosolic large ribosomal subunit localization													-0.895766	-1.87021	0.374361
28	ChrA_C_glabrata_CBS138	156486	157256	771	*	1058	2.20922	107.18	105.804	WTF_1000_minus6_gap100_peak_14	64	157645	158112	+	upstream	-1159	389	Upstream&Inside	CAGL0A01562g		RPL24A	Orthologs have RNA binding activity and cytosolic large ribosomal subunit localization													-0.890193	-1.64369	0.185554
1033	ChrI_C_glabrata_CBS138	489333	490290	958	*	1051	3.09083	106.573	105.198	WTF_1000_minus6_gap100_peak_619	2843	486625	488349	-	upstream	-984	984	Upstream&Inside	CAGL0I05148g	DLD1	DLD1	D-lactate ferricytochrome C oxidoreductase													-0.725591	-1.49785	-0.139481
1034	ChrI_C_glabrata_CBS138	489333	490290	958	*	1051	3.09083	106.573	105.198	WTF_1000_minus6_gap100_peak_619	2844	490959	493064	+	upstream	-1626	669	Upstream&Inside	CAGL0I05170g	CST6	CST6	bZIP domain-containing protein involved in regulation of biofilm formation; negatively regulates expression of the EPA6 adhesin independently of Yak1p/Sir4p signaling; regulates carbonic anhydrase Nce103p in response to carbon dioxide													0.219462	0.048927	-0.365606
1304	ChrK_C_glabrata_CBS138	319280	319991	712	*	1050	2.28942	106.43	105.055	WTF_1000_minus6_gap100_peak_796	3790	317197	319044	-	upstream	-236	236	Upstream&Inside	CAGL0K03443g	YKU8	YKU80	Putative component of the telomeric Ku complex, involved in maintenance of telomere length and nonhomologous end joining NHEJ DNA repair; required for silencing at MTL3													0.428182	1.30399	-0.234348
1305	ChrK_C_glabrata_CBS138	319280	319991	712	*	1050	2.28942	106.43	105.055	WTF_1000_minus6_gap100_peak_796	3791	319329	319613	+	includeFeature	-49	49	Upstream&Inside	CAGL0K03459g		SPG4	Ortholog of S. cerevisiae : SPG4 and Saccharomyces cerevisiae S288C : YMR107W													2.98745	6.12404	-1.31807
1306	ChrK_C_glabrata_CBS138	319280	319991	712	*	1050	2.28942	106.43	105.055	WTF_1000_minus6_gap100_peak_796	3792	320030	322063	+	upstream	-750	39	Upstream&Inside	CAGL0K03465g		ILV2	Orthologs have acetolactate synthase activity, flavin adenine dinucleotide binding activity, role in isoleucine biosynthetic process, valine biosynthetic process and acetolactate synthase complex, mitochondrion localization													-0.862441	-1.50258	-0.199702
854	ChrH_C_glabrata_CBS138	397083	397874	792	*	1049	2.69317	106.289	104.914	WTF_1000_minus6_gap100_peak_508	2321	396831	397001	-	upstream	-82	82	Upstream&Inside	CAGL0H04191g		ATP18	Orthologs have proton-transporting ATP synthase activity, rotational mechanism activity and role in ATP synthesis coupled proton transport, mitochondrial proton-transporting ATP synthase complex assembly, protein complex oligomerization													0.225892	0.212076	-0.747046
855	ChrH_C_glabrata_CBS138	397083	397874	792	*	1049	2.69317	106.289	104.914	WTF_1000_minus6_gap100_peak_508	2322	398544	402509	+	upstream	-1461	670	Upstream&Inside	CAGL0H04213g		TDA9	Orthologs have sequence-specific DNA binding activity and role in acetate biosynthetic process, regulation of transcription, DNA-templated													-0.0668295	-0.997357	0.198462
780	ChrG_C_glabrata_CBS138	896163	897176	1014	*	1047	1.87517	106.144	104.769	WTF_1000_minus6_gap100_peak_461	2099	896159	897157	+	overlapEnd	4	4	Upstream&Inside	CAGL0G09383g	TDH3	TDH3	Putative glyceraldehyde-3-phosphate dehydrogenase; increased protein abundance in azole resistant strain; expression upregulated in biofilm vs planktonic cell culture; upregulated in hypoxia													-0.420646	-0.347407	0.433476
486	ChrF_C_glabrata_CBS138	24576	25616	1041	*	1047	3.08554	106.08	104.706	WTF_1000_minus6_gap100_peak_285	1283	22109	23731	-	upstream	-845	845	Upstream&Inside	CAGL0F00209g		0	Has domains with predicted role in transmembrane transport and integral component of membrane localization													0.343959	1.17328	-0.0548894
1722	ChrM_C_glabrata_CBS138	307518	308000	483	*	1046	2.45021	105.993	104.619	WTF_1000_minus6_gap100_peak_1063	4934	308170	309063	+	upstream	-652	170	Upstream&Inside	CAGL0M02695g		RPL5	Orthologs have 5S rRNA binding, structural constituent of ribosome activity, role in ribosomal large subunit assembly and cytosolic large ribosomal subunit localization													-0.947709	-1.85385	0.399026
768	ChrG_C_glabrata_CBS138	866282	867023	742	*	1045	2.70022	105.916	104.542	WTF_1000_minus6_gap100_peak_456	2080	864422	865891	-	upstream	-391	391	Upstream&Inside	CAGL0G09064g		YIG1	Orthologs have role in glycerol biosynthetic process and cytosol, nucleus localization													0.405226	2.46636	-0.381582
769	ChrG_C_glabrata_CBS138	866282	867023	742	*	1045	2.70022	105.916	104.542	WTF_1000_minus6_gap100_peak_456	2081	867382	867894	+	upstream	-1100	359	Upstream&Inside	CAGL0G09086g		0	Protein of unknown function													-1.43028	1.64444	-0.368907
1563	ChrL_C_glabrata_CBS138	679472	680073	602	*	1044	3.05463	105.864	104.49	WTF_1000_minus6_gap100_peak_962	4486	677581	679098	-	upstream	-374	374	Upstream&Inside	CAGL0L06028g		GTS1	Orthologs have GTPase activator activity, repressing transcription factor binding activity													0.812721	1.0822	-0.221673
1564	ChrL_C_glabrata_CBS138	679472	680073	602	*	1044	3.05463	105.864	104.49	WTF_1000_minus6_gap100_peak_962	4487	680245	680247	+	upstream	-773	172	Upstream&Inside	CAGL0L06050g		MND1	Orthologs have double-stranded DNA binding activity, role in reciprocal meiotic recombination and condensed nuclear chromosome localization													1.23838	3.04954	0.0149987
1565	ChrL_C_glabrata_CBS138	679472	680073	602	*	1044	3.05463	105.864	104.49	WTF_1000_minus6_gap100_peak_962	4488	680398	681063	+	upstream	-926	325	Upstream&Inside	CAGL0L06050g		MND1	Orthologs have double-stranded DNA binding activity, role in reciprocal meiotic recombination and condensed nuclear chromosome localization													1.23838	3.04954	0.0149987
1748	ChrM_C_glabrata_CBS138	476993	477495	503	*	1042	3.08025	105.589	104.215	WTF_1000_minus6_gap100_peak_1080	5010	474158	476269	-	upstream	-724	724	Upstream&Inside	CAGL0M04323g	ACE2	ACE2	Putative transcription factor; null mutation results in hypervirulence in immunocompromised mice													-0.23345	-1.95785	0.0991199
1517	ChrL_C_glabrata_CBS138	299519	300017	499	*	1039	2.97842	105.356	103.983	WTF_1000_minus6_gap100_peak_933	4324	297555	299156	-	upstream	-363	363	Upstream&Inside	CAGL0L02519g		0	Has domains with predicted role in transmembrane transport and integral component of membrane localization													0.982908	1.45777	-0.21591
[truncated: 519 more rows]
