# Supplementary material for: The Candida glabrata Upc2A transcription factor is a global regulator of antifungal drug resistance pathways
Source: PLoS Genet. 2021 Sep 30;17(9):e1009582. doi: 10.1371/journal.pgen.1009582 (PMC8509923; doi:10.1371/journal.pgen.1009582)
Supplement: S4 Table — (XLSX) [file pgen.1009582.s004.xlsx]

## Sheet: Sheet1
DNAse I protection assay
ERG1pr-F	GATTGCCGAGACTTTCTATGGG
ERG1pr-R	5AmMC6-GCTCGTATAGCTCGCTCTTG
CDR1pr-F	ACTGCCACACAGAAGAGCAG
CDR1pr-R	5AmMC6-GTACAACTTATCGAGCAAAAAAGG
PDR1pr-F	CAAAGACCCCAGTATTTGTAGACTC
PDR1pr-R	5AmMC6-GATCAGGATATGGTTTTGCCACTTA
EMSA
ERG1pr-F	Biotin-GGAGAGAAAGAGAGAGGGGTAGAG
ERG1pr-R	GAACAAGCCCTGTGCATGTCTG
CDR1pr-F	Biotin-GACCCCTAAAGTAGCCCAACTC
CDR1pr-R	CGGTCTGTGCTAATGTAATACACTC
PDR1pr-F	Biotin-CAAAGACCCCAGTATTTGTAGACTC
PDR1pr-R	CACGGAATAGGAGGCTCA
qPCR
ERG1-F	CTCTGAGGTCTCTGGGTATGA
ERG1-R	AAGTCAGCCTTGTAAGGGTATG
Erg11-F	GGCGCAGAGAGTGTCTATTATG
Erg11-R	CAAGTGGTGGTCTGTCCTTT
CDR1-F	CCGATGACTACAACCCAAGATT
CDR1-R	CAGTAACAGCCAAGGGAGTATG
PDR1-F	CTGAAACTCCTATGTCCTCAACA
PDR1-R	CCGAGTCACCATTCCTCATATC
FKS1-F	CGGTGATACAGCCAACTACAA
FKS1-R	CTCCTCCATGGCCTTCTTATTC
FKS2-F	GTTTCCGTCTACTGGATGTATGT
FKS2-R	CGGCACTTGCCCATCTATAA
AUS1-F	CCCACAAGCACCTGAGTTATT
AUS1-R	GTGCACGTCTTGTTCGTTATTG
DAN1-F	CTATACCAAGGGACACCTGTAATC
DAN1-R	CTCATCCTGATCAACCATACCC
TIR1-F	GCCAACCCTAACTCTGGTATC
TIR1-R	GAAGTGTAGGACTTGTCGGTA
KGD1-F	CTTCGGCAGCAACAAGAATG
KGD1-R	CTGGACCCAAGTTGATTTCTCTA
ACO1-F	GACCATTGACCTACGCTGAAA
ACO1-R	CGGTCTGGTCTTAGCTTCAAATA
ATP3-F	CTTTGGAAGCAGAGGGTGAA
ATP3-R	CTTTGGCCAATTGTGAGTGAATAG
ATP4-F	CGCTACTCCATACTTGGGTATTC
ATP4-R	CCGGTCTTTGTTAAGGCTGTA
SDH2-F	ACCCACTGAGAAACCACATC
SDH2-R	GTGGCATCCTGCTCATTCT
18S-F	TCGGCACCTTACGAGAAATCA
18S-R	CGACCATACTCCCCCCAGA
TUB2-F	ATCTTCGGCCAATCCTCTGC
TUB2-R	ACGTCCATCACCGAGTCAAC
Supplemental table 4. Primer sequences used in DNAse1 protection, EMSA, and qPCR assays.
